# Supplementary material for: EasyModeller: A graphical interface to MODELLER
Source: BMC Res Notes. 2010 Aug 16;3:226. doi: 10.1186/1756-0500-3-226 (PMC2936912; doi:10.1186/1756-0500-3-226)
Supplement: Additional file 1 — This file contains the EasyModeller tool executable file and the details of the tool. [file 1756-0500-3-226-S1.ZIP]

Archive with 9 entries (7 files):
- EasyModeller2/EasyModeller 2.exe
- EasyModeller2/information.txt
- EasyModeller2/license.txt
- EasyModeller2/Readme first.txt
- EasyModeller2/sample files/
- EasyModeller2/sample files/1fxd.pdb
- EasyModeller2/sample files/5fd1.pdb
- EasyModeller2/sample files/query.txt
- EasyModeller2/
