# Supplementary material for: EasyModeller: A graphical interface to MODELLER
Source: BMC Res Notes. 2010 Aug 16;3:226. doi: 10.1186/1756-0500-3-226 (PMC2936912; doi:10.1186/1756-0500-3-226)
Supplement: Additional file 1 — This file contains the EasyModeller tool executable file and the details of the tool. [file 1756-0500-3-226-S1.ZIP › EasyModeller2/information.txt]

-------------------------------------------------------------------------------------------------------------------
-------------------------------------------------------------------------------------------------------------------
                                 Easy Modeller 2.0
-------------------------------------------------------------------------------------------------------------------
                             Application developed by:
------------------------------------------------------------------------------------------------------------------- 
                               Kuntal Kumar Bhusan
     Professor P. Reddanna Eicosanoids, Inflammation and Cancer research group
                          Department of Animal Sciences 
                             University of Hyderabad
                               Hyderabad - 500 046
                                     INDIA
------------------------------------------------------------------------------------------------------------------
-------------------------------------------------------------------------------------------------------------------
-------------------------------------------------------------------------------------------------------------------
-------------------------------------------------------------------------------------------------------------------
                            ---------------------------
                            For troubleshoot and FAQs:
                            ---------------------------
                            ---------------------------
                            please Contact:
                            ---------------------------
                            ---------------------------
                            kuntal.bhusan@gmail.com
                            ---------------------------
                            ---------------------------
-------------------------------------------------------------------------------------------------------------------
-------------------------------------------------------------------------------------------------------------------
-------------------------------------------------------------------------------------------------------------------
