# Supplementary material for: EasyModeller: A graphical interface to MODELLER
Source: BMC Res Notes. 2010 Aug 16;3:226. doi: 10.1186/1756-0500-3-226 (PMC2936912; doi:10.1186/1756-0500-3-226)
Supplement: Additional file 1 — This file contains the EasyModeller tool executable file and the details of the tool. [file 1756-0500-3-226-S1.ZIP › EasyModeller2/license.txt]

*******************************************************************************
   End Users License Agreement

*******************************************************************************


   This version of the application is not in the public domain.

   It may not be copied or made available to third parties, but may be
   used by non-profit-making organisations or individuals who have obtained 
   it directly from the author.
   
   Users should obtain and license Modeller directly from 
   http://salilab.org/modeller/

   The application may not be sold commercially without the author's consent
   or used for commercial purposes without prior permission from the author.
                                                
   The software is provided as it is without any warranty and the author is 
   not responsible for any kind of loss which occurs due to it directly or 
   indirectly.

   Install this software only if you agree to the above terms and conditions.


*******************************************************************************

*******************************************************************************
