# Supplementary material for: EasyModeller: A graphical interface to MODELLER
Source: BMC Res Notes. 2010 Aug 16;3:226. doi: 10.1186/1756-0500-3-226 (PMC2936912; doi:10.1186/1756-0500-3-226)
Supplement: Additional file 1 — This file contains the EasyModeller tool executable file and the details of the tool. [file 1756-0500-3-226-S1.ZIP › EasyModeller2/Readme first.txt]

***************************
*EasyModeller 2.0         *
***************************
*INSTALLATION INSTRUCTIONS*
******************************************************************************************************************
******************************************************************************************************************
														 *
Before running EasyModeller make sure that you have the following softwares installed in your system:	         *
________________________________________________________________________________________________________         *
	 													 *
1.MODELLER (any version)											 *
2.PYTHON (2.5,2.6 but not 3.11 )										 *	
3.Microsoft Excel (needed to visualize the profile plots )                                                       *
4.Rasmol (needed to visualize the generated models )
5. BioEdit (or any alignment editor) to perform visual alignment editing or you can use notepad (by making it the default application for .ali files).	                                                         *
														 *
******************************************************************************************************************
******************************************************************************************************************
														 *
>The application is provided in a executable file which can be run in a Microsoft Windows installed system.      *                                          
>The files generated by the application will be saved in the same location where the application is installed.   *
>For every run of the application a new working directory folder will be created with the present system date and*
 time which would contain the generated models and other files.							 *
														 *
******************************************************************************************************************
******************************************************************************************************************
