# Supplementary material for: EasyModeller: A graphical interface to MODELLER
Source: BMC Res Notes. 2010 Aug 16;3:226. doi: 10.1186/1756-0500-3-226 (PMC2936912; doi:10.1186/1756-0500-3-226)
Supplement: Additional file 1 — This file contains the EasyModeller tool executable file and the details of the tool. [file 1756-0500-3-226-S1.ZIP › EasyModeller2/sample files/1fxd.pdb]

HEADER    ELECTRON TRANSFER(IRON-SULFUR)          08-APR-91   1FXD      1FXD   2
COMPND    FERREDOXIN II                                                 1FXD   3
SOURCE    (DESULFOVIBRIO $GIGAS)                                        1FXD   4
AUTHOR    C.R.KISSINGER,L.C.SIEKER,E.T.ADMAN,L.H.JENSEN                 1FXD   5
REVDAT   1   15-APR-93 1FXD    0                                        1FXD   6
JRNL        AUTH   C.R.KISSINGER,L.C.SIEKER,E.T.ADMAN,L.H.JENSEN        1FXD   7
JRNL        TITL   REFINED CRYSTAL STRUCTURE OF FERREDOXIN II FROM      1FXD   8
JRNL        TITL 2 DESULFOVIBRIO GIGAS AT 1.7 ANGSTROMS                 1FXD   9
JRNL        REF    J.MOL.BIOL.                   V. 219   693 1991      1FXD  10
JRNL        REFN   ASTM JMOBAK  UK ISSN 0022-2836                  070  1FXD  11
REMARK   1                                                              1FXD  12
REMARK   1 REFERENCE 1                                                  1FXD  13
REMARK   1  AUTH   C.R.KISSINGER,E.T.ADMAN,L.C.SIEKER,L.H.JENSEN,       1FXD  14
REMARK   1  AUTH 2 J.LE*GALL                                            1FXD  15
REMARK   1  TITL   THE CRYSTAL STRUCTURE OF THE THREE-IRON              1FXD  16
REMARK   1  TITL 2 FERREDOXIN II FROM DESULFOVIBRIO GIGAS               1FXD  17
REMARK   1  REF    /FEBS$ LETT.                  V. 244   447 1989      1FXD  18
REMARK   1  REFN   ASTM FEBLAL  NE ISSN 0014-5793                  165  1FXD  19
REMARK   1 REFERENCE 2                                                  1FXD  20
REMARK   1  AUTH   C.R.KISSINGER,E.T.ADMAN,L.C.SIEKER,L.H.JENSEN        1FXD  21
REMARK   1  TITL   STRUCTURE OF THE 3*FE-4*S CLUSTER IN                 1FXD  22
REMARK   1  TITL 2 DESULFOVIBRIO GIGAS FERREDOXIN /II$                  1FXD  23
REMARK   1  REF    J.AM.CHEM.SOC.                V. 110  8721 1988      1FXD  24
REMARK   1  REFN   ASTM JACSAT  US ISSN 0002-7863                  004  1FXD  25
REMARK   1 REFERENCE 3                                                  1FXD  26
REMARK   1  AUTH   L.C.SIEKER,E.T.ADMAN,L.H.JENSEN,J.LE*GALL            1FXD  27
REMARK   1  TITL   CRYSTALLIZATION AND PRELIMINARY X-RAY DIFFRACTION    1FXD  28
REMARK   1  TITL 2 STUDY OF THE 3-*FE FERREDOXIN /II$ FROM THE          1FXD  29
REMARK   1  TITL 3 BACTERIUM DESULFOVIBRIO GIGAS                        1FXD  30
REMARK   1  REF    J.MOL.BIOL.                   V. 179   151 1984      1FXD  31
REMARK   1  REFN   ASTM JMOBAK  UK ISSN 0022-2836                  070  1FXD  32
REMARK   2                                                              1FXD  33
REMARK   2 RESOLUTION. 1.7  ANGSTROMS.                                  1FXD  34
REMARK   3                                                              1FXD  35
REMARK   3 REFINEMENT.                                                  1FXD  36
REMARK   3    PROGRAM                    PROFFT                         1FXD  37
REMARK   3    AUTHORS                    HENDRICKSON,KONNERT,FINZEL     1FXD  38
REMARK   3    R VALUE                    0.157                          1FXD  39
REMARK   3    RMSD BOND DISTANCES        0.02  ANGSTROMS                1FXD  40
REMARK   3    RMSD BOND ANGLE DISTANCES  0.04  ANGSTROMS                1FXD  41
REMARK   4                                                              1FXD  42
REMARK   4 THE STRUCTURE WAS SOLVED USING RESOLVED ANOMALOUS PHASING.   1FXD  43
REMARK   5                                                              1FXD  44
REMARK   5 THE STRUCTURE CONTAINS A MODIFIED CYSTEINE (CYS 11).  THE    1FXD  45
REMARK   5 ADDITIONAL ATOMS SD AND CE ARE PRESENTED AS HET GROUP CS AT  1FXD  46
REMARK   5 THE END OF THE CHAIN.                                        1FXD  47
REMARK   6                                                              1FXD  48
REMARK   6 THE SIDE-CHAIN ATOM NAMES IN THIS ENTRY HAVE BEEN MODIFIED   1FXD  49
REMARK   6 TO FOLLOW IUPAC/IUB SPECIFICATIONS.  THIS RESULTED IN THE    1FXD  50
REMARK   6 INTERCHANGE OF SIDE-CHAIN ATOM NAMES FOR THE FOLLOWING       1FXD  51
REMARK   6 RESIDUES:                                                    1FXD  52
REMARK   6     GLU      3                                               1FXD  53
REMARK   6     ASP      6                                               1FXD  54
REMARK   6     GLU     12                                               1FXD  55
REMARK   6     GLU     16                                               1FXD  56
REMARK   6     PHE     22                                               1FXD  57
REMARK   6     GLU     23                                               1FXD  58
REMARK   6     GLU     26                                               1FXD  59
REMARK   6     GLU     27                                               1FXD  60
REMARK   6     ASP     29                                               1FXD  61
REMARK   6     ASP     37                                               1FXD  62
REMARK   6     ASP     39                                               1FXD  63
REMARK   6     ASP     41                                               1FXD  64
REMARK   6     GLU     44                                               1FXD  65
REMARK   6     GLU     45                                               1FXD  66
REMARK   6     ASP     48                                               1FXD  67
REMARK   6 BECAUSE OF THESE INTERCHANGES, THERE ARE DISCREPANCIES       1FXD  68
REMARK   6 BETWEEN THE ATOM NAMES THAT APPEAR IN THE JRNL REFERENCE     1FXD  69
REMARK   6 ABOVE AND THOSE THAT APPEAR IN THIS ENTRY FOR THESE          1FXD  70
REMARK   6 RESIDUES.                                                    1FXD  71
REMARK   7                                                              1FXD  72
REMARK   7 IN ORDER TO PRESERVE THE AUTHORS' NOMENCLATURE, THERE ARE    1FXD  73
REMARK   7 DIFFERENT ATOM NAMING SCHEMES AND HET GROUP NAMES USED FOR   1FXD  74
REMARK   7 IRON-SULFUR CLUSTERS IN VARIOUS PDB ENTRIES.                 1FXD  75
SEQRES   1     58  PRO ILE GLU VAL ASN ASP ASP CYS MET ALA CYS GLU ALA  1FXD  76
SEQRES   2     58  CYS VAL GLU ILE CYS PRO ASP VAL PHE GLU MET ASN GLU  1FXD  77
SEQRES   3     58  GLU GLY ASP LYS ALA VAL VAL ILE ASN PRO ASP SER ASP  1FXD  78
SEQRES   4     58  LEU ASP CYS VAL GLU GLU ALA ILE ASP SER CYS PRO ALA  1FXD  79
SEQRES   5     58  GLU ALA ILE VAL ARG SER                              1FXD  80
HET     CS     11       2     SD-CE BONDED TO SG OF CYS 11              1FXD  81
HET    F3S     59       7     FE3-S4 CLUSTER                            1FXD  82
FORMUL   2   CS    C1 S1                                                1FXD  83
FORMUL   3  F3S    FE3 S4                                               1FXD  84
FORMUL   4  HOH   *56(H2 O1)                                            1FXD  85
HELIX    1   A ALA     13  ILE     17  1                                1FXD  86
HELIX    2   B ASP     41  SER     49  1                                1FXD  87
SHEET    1   A 2 PRO     1  VAL     4  0                                1FXD  88
SHEET    2   A 2 ILE    55  SER    58 -1  O  VAL    56   N  GLU     3   1FXD  89
SHEET    1   B 2 PHE    22  MET    24  0                                1FXD  90
SHEET    2   B 2 ALA    31  VAL    33 -1  N  VAL    32   O  GLU    23   1FXD  91
TURN     1  T1 ASN     5  CYS     8     TYPE I/ASX                      1FXD  92
TURN     2  T2 CYS    18  VAL    21     TYPE I                          1FXD  93
TURN     3  T5 ASN    25  ASP    29     ASX                             1FXD  94
TURN     4  T3 ASN    35  SER    38     TYPE I/ASX                      1FXD  95
TURN     5  T4 CYS    50  GLU    53     TYPE I/ASX                      1FXD  96
SSBOND   1 CYS     18    CYS     42                                     1FXD  97
SITE     1 FES  3 CYS     8  CYS    14  CYS    50                       1FXD  98
CRYST1   40.870   45.280   26.470  90.00 104.70  90.00 C 2           4  1FXD  99
ORIGX1      1.000000  0.000000  0.000000        0.00000                 1FXD 100
ORIGX2      0.000000  1.000000  0.000000        0.00000                 1FXD 101
ORIGX3      0.000000  0.000000  1.000000        0.00000                 1FXD 102
SCALE1      0.024468  0.000000  0.006419        0.00000                 1FXD 103
SCALE2      0.000000  0.022085  0.000000        0.00000                 1FXD 104
SCALE3      0.000000  0.000000  0.039057        0.00000                 1FXD 105
ATOM      1  N   PRO     1      12.316 -13.580  12.822  1.00 28.45      1FXD 106
ATOM      2  CA  PRO     1      12.075 -12.153  13.089  1.00 25.54      1FXD 107
ATOM      3  C   PRO     1      11.736 -11.390  11.805  1.00 20.48      1FXD 108
ATOM      4  O   PRO     1      11.830 -11.858  10.668  1.00 17.08      1FXD 109
ATOM      5  CB  PRO     1      13.325 -11.655  13.759  1.00 26.46      1FXD 110
ATOM      6  CG  PRO     1      14.247 -12.854  13.841  1.00 28.75      1FXD 111
ATOM      7  CD  PRO     1      13.297 -14.068  13.823  1.00 28.17      1FXD 112
ATOM      8  N   ILE     2      11.320 -10.164  12.105  1.00 15.72      1FXD 113
ATOM      9  CA  ILE     2      10.910  -9.284  10.994  1.00 15.73      1FXD 114
ATOM     10  C   ILE     2      12.167  -8.681  10.353  1.00 13.05      1FXD 115
ATOM     11  O   ILE     2      13.027  -8.158  11.087  1.00 12.26      1FXD 116
ATOM     12  CB  ILE     2       9.958  -8.126  11.558  1.00 15.12      1FXD 117
ATOM     13  CG1 ILE     2       8.918  -8.635  12.536  1.00 16.45      1FXD 118
ATOM     14  CG2 ILE     2       9.308  -7.336  10.359  1.00 16.41      1FXD 119
ATOM     15  CD1 ILE     2       8.314  -7.573  13.524  1.00 17.48      1FXD 120
ATOM     16  N   GLU     3      12.196  -8.666   9.044  1.00 13.85      1FXD 121
ATOM     17  CA  GLU     3      13.201  -8.094   8.180  1.00 14.39      1FXD 122
ATOM     18  C   GLU     3      12.637  -7.236   7.047  1.00 13.49      1FXD 123
ATOM     19  O   GLU     3      11.516  -7.489   6.603  1.00 14.32      1FXD 124
ATOM     20  CB  GLU     3      13.900  -9.221   7.400  1.00 22.91      1FXD 125
ATOM     21  CG  GLU     3      14.677 -10.232   8.246  1.00 34.90      1FXD 126
ATOM     22  CD  GLU     3      15.781 -10.828   7.375  1.00 42.41      1FXD 127
ATOM     23  OE1 GLU     3      15.273 -11.400   6.382  1.00 44.21      1FXD 128
ATOM     24  OE2 GLU     3      16.944 -10.631   7.666  1.00 45.74      1FXD 129
ATOM     25  N   VAL     4      13.383  -6.285   6.533  1.00 13.52      1FXD 130
ATOM     26  CA  VAL     4      13.004  -5.439   5.388  1.00 11.17      1FXD 131
ATOM     27  C   VAL     4      14.019  -5.854   4.315  1.00 11.46      1FXD 132
ATOM     28  O   VAL     4      15.236  -5.805   4.571  1.00 12.17      1FXD 133
ATOM     29  CB  VAL     4      13.116  -3.920   5.612  1.00 10.32      1FXD 134
ATOM     30  CG1 VAL     4      12.750  -3.236   4.310  1.00 10.15      1FXD 135
ATOM     31  CG2 VAL     4      12.222  -3.521   6.738  1.00 14.71      1FXD 136
ATOM     32  N   ASN     5      13.568  -6.291   3.184  1.00 11.77      1FXD 137
ATOM     33  CA  ASN     5      14.458  -6.766   2.116  1.00 10.03      1FXD 138
ATOM     34  C   ASN     5      14.789  -5.583   1.199  1.00 11.13      1FXD 139
ATOM     35  O   ASN     5      14.344  -4.445   1.415  1.00 12.10      1FXD 140
ATOM     36  CB  ASN     5      13.946  -8.017   1.480  1.00 11.57      1FXD 141
ATOM     37  CG  ASN     5      12.848  -7.772   0.466  1.00 16.21      1FXD 142
ATOM     38  OD1 ASN     5      12.689  -6.645  -0.059  1.00 13.83      1FXD 143
ATOM     39  ND2 ASN     5      12.053  -8.818   0.195  1.00 21.32      1FXD 144
ATOM     40  N   ASP     6      15.618  -5.903   0.199  1.00 12.66      1FXD 145
ATOM     41  CA  ASP     6      16.112  -4.893  -0.730  1.00 11.33      1FXD 146
ATOM     42  C   ASP     6      15.079  -4.363  -1.721  1.00 12.51      1FXD 147
ATOM     43  O   ASP     6      15.495  -3.413  -2.454  1.00 13.71      1FXD 148
ATOM     44  CB  ASP     6      17.384  -5.371  -1.401  1.00 15.65      1FXD 149
ATOM     45  CG  ASP     6      18.659  -5.325  -0.569  1.00 22.96      1FXD 150
ATOM     46  OD1 ASP     6      18.801  -4.501   0.370  1.00 23.09      1FXD 151
ATOM     47  OD2 ASP     6      19.497  -6.190  -0.906  1.00 24.77      1FXD 152
ATOM     48  N   ASP     7      13.880  -4.907  -1.729  1.00 10.59      1FXD 153
ATOM     49  CA  ASP     7      12.794  -4.439  -2.583  1.00  7.21      1FXD 154
ATOM     50  C   ASP     7      12.209  -3.160  -1.956  1.00  6.61      1FXD 155
ATOM     51  O   ASP     7      11.492  -2.418  -2.638  1.00 10.39      1FXD 156
ATOM     52  CB  ASP     7      11.797  -5.518  -2.912  1.00  9.69      1FXD 157
ATOM     53  CG  ASP     7      12.320  -6.398  -4.061  1.00 14.96      1FXD 158
ATOM     54  OD1 ASP     7      13.154  -5.917  -4.839  1.00 23.14      1FXD 159
ATOM     55  OD2 ASP     7      11.923  -7.547  -4.214  1.00 20.85      1FXD 160
ATOM     56  N   CYS     8      12.577  -2.811  -0.763  1.00  4.66      1FXD 161
ATOM     57  CA  CYS     8      12.026  -1.600  -0.155  1.00  6.42      1FXD 162
ATOM     58  C   CYS     8      12.148  -0.423  -1.086  1.00  7.09      1FXD 163
ATOM     59  O   CYS     8      13.262  -0.102  -1.496  1.00 11.37      1FXD 164
ATOM     60  CB  CYS     8      12.634  -1.381   1.223  1.00  9.43      1FXD 165
ATOM     61  SG  CYS     8      12.195   0.225   2.023  1.00 10.79      1FXD 166
ATOM     62  N   MET     9      11.073   0.260  -1.346  1.00 10.37      1FXD 167
ATOM     63  CA  MET     9      11.001   1.414  -2.222  1.00 11.01      1FXD 168
ATOM     64  C   MET     9      10.921   2.715  -1.459  1.00 11.23      1FXD 169
ATOM     65  O   MET     9      10.683   3.763  -2.078  1.00 10.91      1FXD 170
ATOM     66  CB  MET     9       9.770   1.255  -3.080  1.00 16.26      1FXD 171
ATOM     67  CG  MET     9       9.891   0.132  -4.059  1.00 18.97      1FXD 172
ATOM     68  SD  MET     9       8.578   0.489  -5.360  1.00 22.64      1FXD 173
ATOM     69  CE  MET     9       7.405  -0.680  -4.681  1.00 15.27      1FXD 174
ATOM     70  N   ALA    10      11.090   2.670  -0.183  1.00 11.51      1FXD 175
ATOM     71  CA  ALA    10      11.027   3.760   0.789  1.00 12.03      1FXD 176
ATOM     72  C   ALA    10       9.652   4.435   0.737  1.00 12.34      1FXD 177
ATOM     73  O   ALA    10       9.659   5.661   0.733  1.00 13.45      1FXD 178
ATOM     74  CB  ALA    10      12.042   4.874   0.638  1.00 15.37      1FXD 179
ATOM     75  N   CYS    11       8.630   3.624   0.713  1.00 11.03      1FXD 180
ATOM     76  CA  CYS    11       7.210   4.036   0.672  1.00 13.08      1FXD 181
ATOM     77  C   CYS    11       6.826   4.734   1.980  1.00 15.21      1FXD 182
ATOM     78  O   CYS    11       6.023   5.689   1.980  1.00 14.42      1FXD 183
ATOM     79  CB  CYS    11       6.400   2.761   0.461  1.00 14.23      1FXD 184
ATOM     80  SG  CYS    11       6.454   2.147  -1.265  1.00 16.53      1FXD 185
ATOM     81  N   GLU    12       7.407   4.266   3.073  1.00 15.26      1FXD 186
ATOM     82  CA  GLU    12       7.299   4.622   4.448  1.00 16.74      1FXD 187
ATOM     83  C   GLU    12       5.910   4.399   5.048  1.00 15.35      1FXD 188
ATOM     84  O   GLU    12       5.615   4.997   6.090  1.00 16.93      1FXD 189
ATOM     85  CB  GLU    12       7.592   6.073   4.866  1.00 18.38      1FXD 190
ATOM     86  CG  GLU    12       8.606   6.642   3.853  1.00 27.43      1FXD 191
ATOM     87  CD  GLU    12       9.272   7.915   4.195  1.00 31.02      1FXD 192
ATOM     88  OE1 GLU    12       8.906   8.375   5.294  1.00 39.68      1FXD 193
ATOM     89  OE2 GLU    12      10.095   8.430   3.459  1.00 38.35      1FXD 194
ATOM     90  N   ALA    13       5.144   3.553   4.398  1.00 13.75      1FXD 195
ATOM     91  CA  ALA    13       3.834   3.237   4.991  1.00 12.75      1FXD 196
ATOM     92  C   ALA    13       4.116   2.559   6.338  1.00 13.71      1FXD 197
ATOM     93  O   ALA    13       3.377   2.852   7.317  1.00 15.22      1FXD 198
ATOM     94  CB  ALA    13       3.033   2.317   4.073  1.00 13.21      1FXD 199
ATOM     95  N   CYS    14       5.067   1.655   6.394  1.00 11.54      1FXD 200
ATOM     96  CA  CYS    14       5.372   0.922   7.651  1.00  8.83      1FXD 201
ATOM     97  C   CYS    14       5.704   1.890   8.802  1.00 10.84      1FXD 202
ATOM     98  O   CYS    14       5.341   1.592   9.959  1.00  9.07      1FXD 203
ATOM     99  CB  CYS    14       6.528  -0.042   7.425  1.00 14.48      1FXD 204
ATOM    100  SG  CYS    14       8.046   0.758   6.840  1.00 11.70      1FXD 205
ATOM    101  N   VAL    15       6.373   2.975   8.539  1.00  9.76      1FXD 206
ATOM    102  CA  VAL    15       6.730   3.963   9.602  1.00 12.35      1FXD 207
ATOM    103  C   VAL    15       5.529   4.690  10.173  1.00 15.06      1FXD 208
ATOM    104  O   VAL    15       5.441   5.089  11.374  1.00 15.30      1FXD 209
ATOM    105  CB  VAL    15       7.838   4.845   8.951  1.00 16.87      1FXD 210
ATOM    106  CG1 VAL    15       8.201   6.097   9.747  1.00 21.59      1FXD 211
ATOM    107  CG2 VAL    15       9.092   4.006   8.760  1.00 14.41      1FXD 212
ATOM    108  N   GLU    16       4.529   5.021   9.386  1.00 16.42      1FXD 213
ATOM    109  CA  GLU    16       3.280   5.689   9.685  1.00 17.03      1FXD 214
ATOM    110  C   GLU    16       2.291   4.813  10.484  1.00 13.91      1FXD 215
ATOM    111  O   GLU    16       1.659   5.283  11.432  1.00 14.35      1FXD 216
ATOM    112  CB  GLU    16       2.533   6.113   8.390  1.00 21.19      1FXD 217
ATOM    113  CG  GLU    16       3.286   7.213   7.608  1.00 25.93      1FXD 218
ATOM    114  CD  GLU    16       2.562   7.639   6.331  1.00 20.00      1FXD 219
ATOM    115  OE1 GLU    16       1.440   7.088   6.011  1.00 20.00      1FXD 220
ATOM    116  OE2 GLU    16       3.073   8.550   5.574  1.00 20.00      1FXD 221
ATOM    117  N   ILE    17       2.215   3.576  10.109  1.00 11.73      1FXD 222
ATOM    118  CA  ILE    17       1.396   2.513  10.642  1.00  9.58      1FXD 223
ATOM    119  C   ILE    17       1.904   1.894  11.892  1.00  9.42      1FXD 224
ATOM    120  O   ILE    17       1.128   1.595  12.801  1.00 11.98      1FXD 225
ATOM    121  CB  ILE    17       1.343   1.337   9.535  1.00 11.05      1FXD 226
ATOM    122  CG1 ILE    17       0.374   1.709   8.435  1.00 13.25      1FXD 227
ATOM    123  CG2 ILE    17       1.053  -0.011  10.247  1.00 15.93      1FXD 228
ATOM    124  CD1 ILE    17       0.488   0.799   7.188  1.00 14.27      1FXD 229
ATOM    125  N   CYS    18       3.189   1.671  12.042  1.00  9.58      1FXD 230
ATOM    126  CA  CYS    18       3.785   1.013  13.224  1.00  9.78      1FXD 231
ATOM    127  C   CYS    18       5.128   1.616  13.603  1.00  9.51      1FXD 232
ATOM    128  O   CYS    18       6.156   0.971  13.493  1.00  8.56      1FXD 233
ATOM    129  CB  CYS    18       3.988  -0.458  12.784  1.00  8.61      1FXD 234
ATOM    130  SG  CYS    18       3.982  -1.667  14.117  1.00 12.90      1FXD 235
ATOM    131  N   PRO    19       5.118   2.834  14.130  1.00 10.61      1FXD 236
ATOM    132  CA  PRO    19       6.317   3.589  14.490  1.00 13.88      1FXD 237
ATOM    133  C   PRO    19       7.180   2.989  15.568  1.00 12.62      1FXD 238
ATOM    134  O   PRO    19       8.402   3.287  15.651  1.00 14.26      1FXD 239
ATOM    135  CB  PRO    19       5.745   4.961  14.907  1.00 14.79      1FXD 240
ATOM    136  CG  PRO    19       4.400   4.570  15.432  1.00 13.20      1FXD 241
ATOM    137  CD  PRO    19       3.897   3.646  14.314  1.00 13.15      1FXD 242
ATOM    138  N   ASP    20       6.656   2.118  16.352  1.00 12.75      1FXD 243
ATOM    139  CA  ASP    20       7.357   1.417  17.434  1.00 13.10      1FXD 244
ATOM    140  C   ASP    20       8.189   0.286  16.884  1.00 14.69      1FXD 245
ATOM    141  O   ASP    20       9.029  -0.229  17.636  1.00 15.21      1FXD 246
ATOM    142  CB  ASP    20       6.318   0.867  18.439  1.00 15.71      1FXD 247
ATOM    143  CG  ASP    20       5.853   2.095  19.228  1.00 23.03      1FXD 248
ATOM    144  OD1 ASP    20       6.673   2.675  19.951  1.00 24.15      1FXD 249
ATOM    145  OD2 ASP    20       4.674   2.448  19.032  1.00 24.14      1FXD 250
ATOM    146  N   VAL    21       7.934  -0.127  15.668  1.00 10.69      1FXD 251
ATOM    147  CA  VAL    21       8.691  -1.247  15.085  1.00  9.03      1FXD 252
ATOM    148  C   VAL    21       9.515  -0.797  13.870  1.00  8.51      1FXD 253
ATOM    149  O   VAL    21      10.550  -1.449  13.643  1.00 10.81      1FXD 254
ATOM    150  CB  VAL    21       7.754  -2.413  14.765  1.00  9.70      1FXD 255
ATOM    151  CG1 VAL    21       8.419  -3.544  13.978  1.00 10.59      1FXD 256
ATOM    152  CG2 VAL    21       7.045  -2.944  16.061  1.00  9.15      1FXD 257
ATOM    153  N   PHE    22       9.140   0.218  13.130  1.00  8.23      1FXD 258
ATOM    154  CA  PHE    22       9.851   0.619  11.922  1.00  8.14      1FXD 259
ATOM    155  C   PHE    22      10.234   2.110  11.923  1.00 10.87      1FXD 260
ATOM    156  O   PHE    22       9.432   2.951  12.293  1.00  9.86      1FXD 261
ATOM    157  CB  PHE    22       9.091   0.360  10.582  1.00  8.54      1FXD 262
ATOM    158  CG  PHE    22       8.571  -1.041  10.442  1.00  9.77      1FXD 263
ATOM    159  CD1 PHE    22       9.429  -2.001   9.888  1.00 11.62      1FXD 264
ATOM    160  CD2 PHE    22       7.305  -1.409  10.887  1.00  8.04      1FXD 265
ATOM    161  CE1 PHE    22       9.019  -3.345   9.748  1.00 11.55      1FXD 266
ATOM    162  CE2 PHE    22       6.915  -2.742  10.773  1.00  8.51      1FXD 267
ATOM    163  CZ  PHE    22       7.747  -3.706  10.176  1.00  5.47      1FXD 268
ATOM    164  N   GLU    23      11.485   2.264  11.476  1.00 14.66      1FXD 269
ATOM    165  CA  GLU    23      12.064   3.622  11.337  1.00 14.04      1FXD 270
ATOM    166  C   GLU    23      12.804   3.631  10.001  1.00 14.51      1FXD 271
ATOM    167  O   GLU    23      13.060   2.532   9.474  1.00 13.11      1FXD 272
ATOM    168  CB  GLU    23      12.911   4.067  12.462  1.00 15.58      1FXD 273
ATOM    169  CG  GLU    23      14.319   3.781  12.773  1.00 22.65      1FXD 274
ATOM    170  CD  GLU    23      15.048   4.312  13.961  1.00 25.38      1FXD 275
ATOM    171  OE1 GLU    23      14.443   4.900  14.879  1.00 28.76      1FXD 276
ATOM    172  OE2 GLU    23      16.244   4.091  14.120  1.00 30.33      1FXD 277
ATOM    173  N   MET    24      13.018   4.834   9.483  1.00 13.59      1FXD 278
ATOM    174  CA  MET    24      13.773   4.966   8.209  1.00 16.16      1FXD 279
ATOM    175  C   MET    24      15.277   5.057   8.587  1.00 18.15      1FXD 280
ATOM    176  O   MET    24      15.636   5.524   9.708  1.00 18.45      1FXD 281
ATOM    177  CB  MET    24      13.356   6.136   7.352  1.00 14.39      1FXD 282
ATOM    178  CG  MET    24      12.076   6.184   6.636  1.00 12.78      1FXD 283
ATOM    179  SD  MET    24      11.712   4.586   5.837  1.00 15.44      1FXD 284
ATOM    180  CE  MET    24      12.398   4.762   4.234  1.00 13.38      1FXD 285
ATOM    181  N   ASN    25      16.133   4.542   7.702  1.00 16.29      1FXD 286
ATOM    182  CA  ASN    25      17.579   4.654   7.904  1.00 16.88      1FXD 287
ATOM    183  C   ASN    25      17.955   6.151   7.694  1.00 18.18      1FXD 288
ATOM    184  O   ASN    25      17.113   6.987   7.265  1.00 15.52      1FXD 289
ATOM    185  CB  ASN    25      18.349   3.725   6.982  1.00 16.22      1FXD 290
ATOM    186  CG  ASN    25      18.210   4.051   5.522  1.00 11.26      1FXD 291
ATOM    187  OD1 ASN    25      17.516   4.997   5.128  1.00 16.79      1FXD 292
ATOM    188  ND2 ASN    25      18.913   3.220   4.725  1.00 16.08      1FXD 293
ATOM    189  N   GLU    26      19.241   6.418   8.008  1.00 18.91      1FXD 294
ATOM    190  CA  GLU    26      19.718   7.806   7.892  1.00 22.74      1FXD 295
ATOM    191  C   GLU    26      19.647   8.335   6.467  1.00 21.82      1FXD 296
ATOM    192  O   GLU    26      19.203   9.495   6.240  1.00 21.19      1FXD 297
ATOM    193  CB  GLU    26      21.088   8.074   8.505  1.00 32.65      1FXD 298
ATOM    194  CG  GLU    26      21.464   9.535   8.759  1.00 41.68      1FXD 299
ATOM    195  CD  GLU    26      22.879  10.014   8.717  1.00 47.21      1FXD 300
ATOM    196  OE1 GLU    26      23.747   9.125   8.487  1.00 48.90      1FXD 301
ATOM    197  OE2 GLU    26      23.175  11.207   8.898  1.00 49.46      1FXD 302
ATOM    198  N   GLU    27      20.005   7.508   5.491  1.00 20.41      1FXD 303
ATOM    199  CA  GLU    27      19.951   7.884   4.077  1.00 21.94      1FXD 304
ATOM    200  C   GLU    27      18.495   8.207   3.729  1.00 23.80      1FXD 305
ATOM    201  O   GLU    27      18.231   9.074   2.890  1.00 23.26      1FXD 306
ATOM    202  CB  GLU    27      20.406   6.783   3.112  1.00 22.86      1FXD 307
ATOM    203  CG  GLU    27      21.731   7.066   2.382  1.00 32.30      1FXD 308
ATOM    204  CD  GLU    27      21.616   8.309   1.494  1.00 20.00      1FXD 309
ATOM    205  OE1 GLU    27      20.506   8.963   1.434  1.00 20.00      1FXD 310
ATOM    206  OE2 GLU    27      22.632   8.699   0.803  1.00 20.00      1FXD 311
ATOM    207  N   GLY    28      17.598   7.444   4.378  1.00 19.53      1FXD 312
ATOM    208  CA  GLY    28      16.179   7.621   4.138  1.00 16.72      1FXD 313
ATOM    209  C   GLY    28      15.734   6.856   2.921  1.00 15.53      1FXD 314
ATOM    210  O   GLY    28      14.794   7.322   2.277  1.00 18.71      1FXD 315
ATOM    211  N   ASP    29      16.313   5.740   2.582  1.00 14.90      1FXD 316
ATOM    212  CA  ASP    29      15.911   5.008   1.362  1.00 13.44      1FXD 317
ATOM    213  C   ASP    29      15.580   3.570   1.711  1.00 13.38      1FXD 318
ATOM    214  O   ASP    29      15.323   2.777   0.765  1.00 13.82      1FXD 319
ATOM    215  CB  ASP    29      16.984   5.137   0.283  1.00 17.69      1FXD 320
ATOM    216  CG  ASP    29      18.374   4.649   0.625  1.00 20.31      1FXD 321
ATOM    217  OD1 ASP    29      18.770   4.241   1.742  1.00 16.30      1FXD 322
ATOM    218  OD2 ASP    29      19.202   4.638  -0.336  1.00 22.61      1FXD 323
ATOM    219  N   LYS    30      15.612   3.305   3.025  1.00 13.29      1FXD 324
ATOM    220  CA  LYS    30      15.251   1.941   3.437  1.00 11.56      1FXD 325
ATOM    221  C   LYS    30      14.737   1.982   4.870  1.00 13.21      1FXD 326
ATOM    222  O   LYS    30      15.269   2.745   5.696  1.00 13.70      1FXD 327
ATOM    223  CB  LYS    30      16.339   0.899   3.322  1.00 11.63      1FXD 328
ATOM    224  CG  LYS    30      15.783  -0.532   3.244  1.00 11.23      1FXD 329
ATOM    225  CD  LYS    30      16.851  -1.590   3.115  1.00 15.84      1FXD 330
ATOM    226  CE  LYS    30      16.245  -2.967   3.351  1.00 19.58      1FXD 331
ATOM    227  NZ  LYS    30      17.334  -3.986   3.463  1.00 24.37      1FXD 332
ATOM    228  N   ALA    31      13.703   1.128   5.104  1.00 11.72      1FXD 333
ATOM    229  CA  ALA    31      13.183   1.073   6.483  1.00 12.28      1FXD 334
ATOM    230  C   ALA    31      14.105   0.143   7.308  1.00 11.46      1FXD 335
ATOM    231  O   ALA    31      14.697  -0.807   6.739  1.00 12.71      1FXD 336
ATOM    232  CB  ALA    31      11.754   0.610   6.577  1.00  9.40      1FXD 337
ATOM    233  N   VAL    32      14.127   0.412   8.578  1.00 10.75      1FXD 338
ATOM    234  CA  VAL    32      14.893  -0.329   9.571  1.00 11.47      1FXD 339
ATOM    235  C   VAL    32      13.936  -0.909  10.607  1.00  9.78      1FXD 340
ATOM    236  O   VAL    32      13.009  -0.192  11.014  1.00 10.76      1FXD 341
ATOM    237  CB  VAL    32      15.887   0.668  10.254  1.00 12.83      1FXD 342
ATOM    238  CG1 VAL    32      16.547  -0.010  11.411  1.00 18.59      1FXD 343
ATOM    239  CG2 VAL    32      16.913   1.262   9.301  1.00 17.90      1FXD 344
ATOM    240  N   VAL    33      14.207  -2.102  11.067  1.00  8.94      1FXD 345
ATOM    241  CA  VAL    33      13.377  -2.737  12.098  1.00  7.88      1FXD 346
ATOM    242  C   VAL    33      13.946  -2.475  13.490  1.00 10.93      1FXD 347
ATOM    243  O   VAL    33      15.014  -3.056  13.810  1.00 10.83      1FXD 348
ATOM    244  CB  VAL    33      13.365  -4.274  11.823  1.00  9.71      1FXD 349
ATOM    245  CG1 VAL    33      12.565  -5.026  12.860  1.00  8.70      1FXD 350
ATOM    246  CG2 VAL    33      12.952  -4.508  10.376  1.00  8.75      1FXD 351
ATOM    247  N   ILE    34      13.293  -1.693  14.283  1.00 10.23      1FXD 352
ATOM    248  CA  ILE    34      13.734  -1.394  15.647  1.00 11.42      1FXD 353
ATOM    249  C   ILE    34      13.538  -2.580  16.590  1.00 12.34      1FXD 354
ATOM    250  O   ILE    34      14.248  -2.591  17.616  1.00 17.20      1FXD 355
ATOM    251  CB  ILE    34      12.854  -0.213  16.180  1.00 13.15      1FXD 356
ATOM    252  CG1 ILE    34      13.061   1.060  15.361  1.00 18.04      1FXD 357
ATOM    253  CG2 ILE    34      13.053  -0.033  17.699  1.00 20.08      1FXD 358
ATOM    254  CD1 ILE    34      11.887   2.032  15.737  1.00 17.01      1FXD 359
ATOM    255  N   ASN    35      12.578  -3.443  16.386  1.00 10.19      1FXD 360
ATOM    256  CA  ASN    35      12.340  -4.600  17.288  1.00 12.73      1FXD 361
ATOM    257  C   ASN    35      11.889  -5.756  16.405  1.00 11.67      1FXD 362
ATOM    258  O   ASN    35      10.701  -5.849  16.035  1.00 13.12      1FXD 363
ATOM    259  CB  ASN    35      11.369  -4.308  18.405  1.00 16.34      1FXD 364
ATOM    260  CG  ASN    35      11.222  -5.501  19.379  1.00 22.89      1FXD 365
ATOM    261  OD1 ASN    35      11.981  -6.519  19.311  1.00 24.06      1FXD 366
ATOM    262  ND2 ASN    35      10.214  -5.322  20.248  1.00 23.69      1FXD 367
ATOM    263  N   PRO    36      12.816  -6.602  16.070  1.00 12.80      1FXD 368
ATOM    264  CA  PRO    36      12.564  -7.686  15.132  1.00 14.58      1FXD 369
ATOM    265  C   PRO    36      11.755  -8.816  15.676  1.00 13.28      1FXD 370
ATOM    266  O   PRO    36      11.314  -9.598  14.820  1.00 15.01      1FXD 371
ATOM    267  CB  PRO    36      13.924  -8.127  14.598  1.00 15.08      1FXD 372
ATOM    268  CG  PRO    36      14.917  -7.437  15.426  1.00 15.83      1FXD 373
ATOM    269  CD  PRO    36      14.251  -6.504  16.428  1.00 15.56      1FXD 374
ATOM    270  N   ASP    37      11.593  -8.839  16.968  1.00 15.15      1FXD 375
ATOM    271  CA  ASP    37      10.717  -9.868  17.608  1.00 17.25      1FXD 376
ATOM    272  C   ASP    37       9.335  -9.333  18.072  1.00 17.45      1FXD 377
ATOM    273  O   ASP    37       8.641  -9.994  18.899  1.00 16.85      1FXD 378
ATOM    274  CB  ASP    37      11.481 -10.495  18.777  1.00 23.76      1FXD 379
ATOM    275  CG  ASP    37      12.644 -11.352  18.306  1.00 31.86      1FXD 380
ATOM    276  OD1 ASP    37      12.408 -12.242  17.466  1.00 35.97      1FXD 381
ATOM    277  OD2 ASP    37      13.767 -11.126  18.782  1.00 39.90      1FXD 382
ATOM    278  N   SER    38       8.878  -8.167  17.627  1.00 14.03      1FXD 383
ATOM    279  CA  SER    38       7.632  -7.535  18.022  1.00 14.08      1FXD 384
ATOM    280  C   SER    38       6.412  -8.414  17.707  1.00 13.07      1FXD 385
ATOM    281  O   SER    38       6.350  -9.065  16.623  1.00 14.29      1FXD 386
ATOM    282  CB  SER    38       7.419  -6.181  17.285  1.00 12.61      1FXD 387
ATOM    283  OG  SER    38       6.298  -5.517  17.868  1.00 10.61      1FXD 388
ATOM    284  N   ASP    39       5.489  -8.361  18.618  1.00 11.39      1FXD 389
ATOM    285  CA  ASP    39       4.196  -9.046  18.479  1.00 13.49      1FXD 390
ATOM    286  C   ASP    39       3.051  -8.039  18.207  1.00 14.00      1FXD 391
ATOM    287  O   ASP    39       1.907  -8.492  18.186  1.00 14.35      1FXD 392
ATOM    288  CB  ASP    39       3.851  -9.848  19.734  1.00 23.27      1FXD 393
ATOM    289  CG  ASP    39       4.607 -11.142  19.811  1.00 30.13      1FXD 394
ATOM    290  OD1 ASP    39       5.123 -11.555  18.765  1.00 32.90      1FXD 395
ATOM    291  OD2 ASP    39       4.668 -11.740  20.904  1.00 37.58      1FXD 396
ATOM    292  N   LEU    40       3.334  -6.756  18.076  1.00 12.03      1FXD 397
ATOM    293  CA  LEU    40       2.323  -5.729  17.884  1.00 10.57      1FXD 398
ATOM    294  C   LEU    40       1.515  -6.089  16.660  1.00 11.22      1FXD 399
ATOM    295  O   LEU    40       2.015  -6.604  15.655  1.00 12.58      1FXD 400
ATOM    296  CB  LEU    40       2.970  -4.371  17.792  1.00  7.53      1FXD 401
ATOM    297  CG  LEU    40       3.609  -3.739  18.994  1.00 11.66      1FXD 402
ATOM    298  CD1 LEU    40       4.351  -2.429  18.659  1.00 11.86      1FXD 403
ATOM    299  CD2 LEU    40       2.524  -3.438  20.030  1.00 14.73      1FXD 404
ATOM    300  N   ASP    41       0.222  -5.789  16.769  1.00 12.78      1FXD 405
ATOM    301  CA  ASP    41      -0.713  -6.054  15.653  1.00 11.72      1FXD 406
ATOM    302  C   ASP    41      -0.384  -5.109  14.494  1.00 11.60      1FXD 407
ATOM    303  O   ASP    41      -0.710  -5.453  13.353  1.00 11.36      1FXD 408
ATOM    304  CB  ASP    41      -2.179  -5.884  16.087  1.00 17.50      1FXD 409
ATOM    305  CG  ASP    41      -2.674  -6.839  17.154  1.00 18.81      1FXD 410
ATOM    306  OD1 ASP    41      -2.242  -8.002  17.094  1.00 21.26      1FXD 411
ATOM    307  OD2 ASP    41      -3.446  -6.371  18.042  1.00 20.00      1FXD 412
ATOM    308  N   CYS    42       0.247  -3.952  14.776  1.00 10.50      1FXD 413
ATOM    309  CA  CYS    42       0.541  -3.062  13.618  1.00 10.69      1FXD 414
ATOM    310  C   CYS    42       1.581  -3.706  12.679  1.00 10.74      1FXD 415
ATOM    311  O   CYS    42       1.766  -3.151  11.574  1.00 10.64      1FXD 416
ATOM    312  CB  CYS    42       0.910  -1.633  13.952  1.00  9.35      1FXD 417
ATOM    313  SG  CYS    42       2.298  -1.446  15.128  1.00 14.22      1FXD 418
ATOM    314  N   VAL    43       2.280  -4.728  13.176  1.00  9.71      1FXD 419
ATOM    315  CA  VAL    43       3.296  -5.365  12.297  1.00  9.46      1FXD 420
ATOM    316  C   VAL    43       2.535  -5.947  11.111  1.00 10.06      1FXD 421
ATOM    317  O   VAL    43       2.975  -5.781   9.930  1.00 11.60      1FXD 422
ATOM    318  CB  VAL    43       4.184  -6.368  13.073  1.00  8.15      1FXD 423
ATOM    319  CG1 VAL    43       5.030  -7.238  12.120  1.00  6.97      1FXD 424
ATOM    320  CG2 VAL    43       5.039  -5.654  14.095  1.00  9.63      1FXD 425
ATOM    321  N   GLU    44       1.467  -6.655  11.425  1.00 11.49      1FXD 426
ATOM    322  CA  GLU    44       0.702  -7.304  10.306  1.00 11.66      1FXD 427
ATOM    323  C   GLU    44       0.142  -6.303   9.371  1.00 10.01      1FXD 428
ATOM    324  O   GLU    44       0.146  -6.422   8.144  1.00 10.17      1FXD 429
ATOM    325  CB  GLU    44      -0.193  -8.426  10.795  1.00 13.89      1FXD 430
ATOM    326  CG  GLU    44       0.368  -9.807  10.222  1.00 20.67      1FXD 431
ATOM    327  CD  GLU    44      -0.473 -11.008  10.663  1.00 20.00      1FXD 432
ATOM    328  OE1 GLU    44      -1.510 -10.855  11.416  1.00 20.00      1FXD 433
ATOM    329  OE2 GLU    44      -0.130 -12.187  10.269  1.00 20.00      1FXD 434
ATOM    330  N   GLU    45      -0.286  -5.179   9.930  1.00 10.07      1FXD 435
ATOM    331  CA  GLU    45      -0.797  -4.115   9.069  1.00 11.40      1FXD 436
ATOM    332  C   GLU    45       0.231  -3.527   8.138  1.00  9.58      1FXD 437
ATOM    333  O   GLU    45       0.009  -3.235   6.911  1.00  8.56      1FXD 438
ATOM    334  CB  GLU    45      -1.350  -3.072  10.056  1.00 15.81      1FXD 439
ATOM    335  CG  GLU    45      -2.612  -2.404   9.538  1.00 26.72      1FXD 440
ATOM    336  CD  GLU    45      -2.697  -1.015  10.164  1.00 31.83      1FXD 441
ATOM    337  OE1 GLU    45      -2.544  -1.095  11.397  1.00 26.47      1FXD 442
ATOM    338  OE2 GLU    45      -2.826  -0.042   9.423  1.00 38.36      1FXD 443
ATOM    339  N   ALA    46       1.417  -3.316   8.695  1.00  9.99      1FXD 444
ATOM    340  CA  ALA    46       2.584  -2.786   7.908  1.00  8.96      1FXD 445
ATOM    341  C   ALA    46       2.980  -3.721   6.777  1.00  9.73      1FXD 446
ATOM    342  O   ALA    46       3.259  -3.240   5.660  1.00 11.00      1FXD 447
ATOM    343  CB  ALA    46       3.700  -2.583   8.953  1.00 11.95      1FXD 448
ATOM    344  N   ILE    47       2.984  -5.041   7.063  1.00  6.98      1FXD 449
ATOM    345  CA  ILE    47       3.357  -6.045   6.035  1.00  8.27      1FXD 450
ATOM    346  C   ILE    47       2.395  -5.969   4.870  1.00 11.00      1FXD 451
ATOM    347  O   ILE    47       2.767  -5.904   3.694  1.00 11.69      1FXD 452
ATOM    348  CB  ILE    47       3.316  -7.479   6.709  1.00  7.13      1FXD 453
ATOM    349  CG1 ILE    47       4.435  -7.665   7.716  1.00  8.81      1FXD 454
ATOM    350  CG2 ILE    47       3.330  -8.561   5.608  1.00 11.44      1FXD 455
ATOM    351  CD1 ILE    47       4.559  -9.028   8.456  1.00 10.77      1FXD 456
ATOM    352  N   ASP    48       1.071  -5.906   5.238  1.00 12.89      1FXD 457
ATOM    353  CA  ASP    48      -0.061  -5.867   4.298  1.00 13.07      1FXD 458
ATOM    354  C   ASP    48      -0.113  -4.579   3.517  1.00 13.09      1FXD 459
ATOM    355  O   ASP    48      -0.524  -4.595   2.344  1.00 13.64      1FXD 460
ATOM    356  CB  ASP    48      -1.361  -6.330   4.925  1.00 12.18      1FXD 461
ATOM    357  CG  ASP    48      -1.363  -7.770   5.374  1.00 17.08      1FXD 462
ATOM    358  OD1 ASP    48      -0.601  -8.644   4.871  1.00 21.64      1FXD 463
ATOM    359  OD2 ASP    48      -2.151  -8.111   6.279  1.00 16.46      1FXD 464
ATOM    360  N   SER    49       0.381  -3.518   4.114  1.00 12.43      1FXD 465
ATOM    361  CA  SER    49       0.422  -2.196   3.495  1.00 12.76      1FXD 466
ATOM    362  C   SER    49       1.666  -1.862   2.713  1.00 14.25      1FXD 467
ATOM    363  O   SER    49       1.682  -0.757   2.080  1.00 16.58      1FXD 468
ATOM    364  CB  SER    49       0.273  -1.090   4.572  1.00 17.18      1FXD 469
ATOM    365  OG  SER    49      -0.957  -1.313   5.226  1.00 18.59      1FXD 470
ATOM    366  N   CYS    50       2.666  -2.760   2.749  1.00 11.48      1FXD 471
ATOM    367  CA  CYS    50       3.861  -2.439   1.990  1.00 10.26      1FXD 472
ATOM    368  C   CYS    50       3.679  -2.829   0.507  1.00  9.17      1FXD 473
ATOM    369  O   CYS    50       3.538  -4.031   0.217  1.00  9.86      1FXD 474
ATOM    370  CB  CYS    50       5.087  -3.180   2.577  1.00 14.03      1FXD 475
ATOM    371  SG  CYS    50       6.588  -2.884   1.560  1.00  8.58      1FXD 476
ATOM    372  N   PRO    51       3.802  -1.838  -0.351  1.00  9.79      1FXD 477
ATOM    373  CA  PRO    51       3.566  -2.099  -1.799  1.00 11.94      1FXD 478
ATOM    374  C   PRO    51       4.588  -2.976  -2.439  1.00 14.19      1FXD 479
ATOM    375  O   PRO    51       4.373  -3.701  -3.436  1.00 15.11      1FXD 480
ATOM    376  CB  PRO    51       3.485  -0.711  -2.398  1.00 11.83      1FXD 481
ATOM    377  CG  PRO    51       3.286   0.239  -1.251  1.00 13.91      1FXD 482
ATOM    378  CD  PRO    51       3.996  -0.413  -0.076  1.00 10.59      1FXD 483
ATOM    379  N   ALA    52       5.798  -2.919  -1.830  1.00 13.53      1FXD 484
ATOM    380  CA  ALA    52       6.975  -3.646  -2.312  1.00 12.59      1FXD 485
ATOM    381  C   ALA    52       7.072  -5.062  -1.784  1.00 11.72      1FXD 486
ATOM    382  O   ALA    52       7.937  -5.822  -2.265  1.00  9.90      1FXD 487
ATOM    383  CB  ALA    52       8.245  -2.859  -1.953  1.00 12.70      1FXD 488
ATOM    384  N   GLU    53       6.249  -5.313  -0.805  1.00 12.36      1FXD 489
ATOM    385  CA  GLU    53       6.205  -6.605  -0.097  1.00 15.96      1FXD 490
ATOM    386  C   GLU    53       7.609  -6.936   0.425  1.00 13.54      1FXD 491
ATOM    387  O   GLU    53       8.110  -8.054   0.331  1.00 11.29      1FXD 492
ATOM    388  CB  GLU    53       5.698  -7.718  -0.966  1.00 23.34      1FXD 493
ATOM    389  CG  GLU    53       4.397  -7.437  -1.749  1.00 29.86      1FXD 494
ATOM    390  CD  GLU    53       3.906  -8.729  -2.362  1.00 34.06      1FXD 495
ATOM    391  OE1 GLU    53       4.661  -9.488  -2.943  1.00 35.57      1FXD 496
ATOM    392  OE2 GLU    53       2.690  -8.914  -2.151  1.00 39.40      1FXD 497
ATOM    393  N   ALA    54       8.203  -5.835   0.930  1.00 12.82      1FXD 498
ATOM    394  CA  ALA    54       9.554  -5.856   1.419  1.00 12.16      1FXD 499
ATOM    395  C   ALA    54       9.623  -6.368   2.841  1.00 11.16      1FXD 500
ATOM    396  O   ALA    54      10.749  -6.767   3.221  1.00 11.33      1FXD 501
ATOM    397  CB  ALA    54      10.279  -4.502   1.245  1.00 10.28      1FXD 502
ATOM    398  N   ILE    55       8.528  -6.383   3.556  1.00 10.56      1FXD 503
ATOM    399  CA  ILE    55       8.582  -6.803   4.985  1.00 10.84      1FXD 504
ATOM    400  C   ILE    55       8.278  -8.263   5.139  1.00 11.05      1FXD 505
ATOM    401  O   ILE    55       7.201  -8.658   4.715  1.00 13.20      1FXD 506
ATOM    402  CB  ILE    55       7.700  -5.854   5.876  1.00  9.26      1FXD 507
ATOM    403  CG1 ILE    55       8.080  -4.374   5.580  1.00 10.10      1FXD 508
ATOM    404  CG2 ILE    55       7.907  -6.191   7.362  1.00 10.03      1FXD 509
ATOM    405  CD1 ILE    55       7.041  -3.408   6.213  1.00  9.61      1FXD 510
ATOM    406  N   VAL    56       9.119  -9.050   5.745  1.00 12.49      1FXD 511
ATOM    407  CA  VAL    56       8.866 -10.494   5.856  1.00 14.92      1FXD 512
ATOM    408  C   VAL    56       9.203 -10.985   7.246  1.00 16.48      1FXD 513
ATOM    409  O   VAL    56       9.783 -10.223   8.022  1.00 16.95      1FXD 514
ATOM    410  CB  VAL    56       9.756 -11.145   4.765  1.00 18.49      1FXD 515
ATOM    411  CG1 VAL    56       9.334 -10.596   3.376  1.00 23.13      1FXD 516
ATOM    412  CG2 VAL    56      11.274 -10.958   4.938  1.00 18.89      1FXD 517
ATOM    413  N   ARG    57       8.836 -12.213   7.507  1.00 18.00      1FXD 518
ATOM    414  CA  ARG    57       9.094 -12.894   8.773  1.00 24.11      1FXD 519
ATOM    415  C   ARG    57      10.037 -14.072   8.443  1.00 27.87      1FXD 520
ATOM    416  O   ARG    57       9.453 -15.018   7.865  1.00 28.21      1FXD 521
ATOM    417  CB  ARG    57       7.850 -13.584   9.345  1.00 30.49      1FXD 522
ATOM    418  CG  ARG    57       7.181 -12.896  10.486  1.00 39.29      1FXD 523
ATOM    419  CD  ARG    57       5.912 -13.559  10.974  1.00 43.69      1FXD 524
ATOM    420  NE  ARG    57       4.891 -12.480  11.045  1.00 48.02      1FXD 525
ATOM    421  CZ  ARG    57       4.888 -11.557  12.015  1.00 48.16      1FXD 526
ATOM    422  NH1 ARG    57       5.742 -11.665  13.037  1.00 50.66      1FXD 527
ATOM    423  NH2 ARG    57       4.121 -10.467  11.911  1.00 47.87      1FXD 528
ATOM    424  N   SER    58      11.272 -13.975   8.860  1.00 30.01      1FXD 529
ATOM    425  CA  SER    58      12.307 -14.983   8.626  1.00 31.87      1FXD 530
ATOM    426  C   SER    58      12.549 -15.974   9.752  1.00 32.56      1FXD 531
ATOM    427  O   SER    58      12.841 -17.137   9.359  1.00 34.80      1FXD 532
ATOM    428  CB  SER    58      13.639 -14.289   8.311  1.00 32.88      1FXD 533
ATOM    429  OG  SER    58      13.368 -13.196   7.441  1.00 39.87      1FXD 534
ATOM    430  OXT SER    58      12.464 -15.583  10.912  1.00 33.73      1FXD 535
TER     431      SER    58                                              1FXD 536
HETATM  432  SD   CS    11       5.696   3.911  -2.520  1.00 21.59      1FXD 537
HETATM  433  CE   CS    11       4.056   3.489  -2.030  1.00 21.46      1FXD 538
HETATM  434 FE1  F3S    59       9.970   0.183   2.543  1.00 12.19      1FXD 539
HETATM  435 FE3  F3S    59       8.234   0.467   4.591  1.00 11.58      1FXD 540
HETATM  436 FE4  F3S    59       7.501  -1.030   2.358  1.00 11.17      1FXD 541
HETATM  437  S1  F3S    59       9.574   2.048   3.697  1.00 11.54      1FXD 542
HETATM  438  S2  F3S    59       8.567   0.118   0.689  1.00 12.36      1FXD 543
HETATM  439  S3  F3S    59       9.167  -1.539   3.882  1.00  9.69      1FXD 544
HETATM  440  S4  F3S    59       6.287   0.494   3.416  1.00 12.60      1FXD 545
HETATM  441  O   HOH    67      15.662  -7.141  11.041  1.00 15.46      1FXD 546
HETATM  442  O   HOH    68      16.655  -3.489  10.034  1.00 17.53      1FXD 547
HETATM  443  O   HOH    69      16.181  -0.376  -0.391  1.00 15.39      1FXD 548
HETATM  444  O   HOH    70      12.459   7.187  10.752  1.00 24.31      1FXD 549
HETATM  445  O   HOH    71      16.717  -2.728   7.169  1.00 17.93      1FXD 550
HETATM  446  O   HOH    72       3.803   1.253  16.631  1.00 12.42      1FXD 551
HETATM  447  O   HOH    73       5.569  -6.902   3.021  1.00 12.23      1FXD 552
HETATM  448  O   HOH    74       2.473  -6.380   1.053  1.00 23.83      1FXD 553
HETATM  449  O   HOH    75       0.677   1.671   1.265  1.00 12.83      1FXD 554
HETATM  450  O   HOH    76       2.409   4.793   0.677  1.00 25.62      1FXD 555
HETATM  451  O   HOH    77      -0.772   2.474   3.345  1.00 17.73      1FXD 556
HETATM  452  O   HOH    79       8.031 -13.157  18.694  1.00 16.01      1FXD 557
HETATM  453  O   HOH    81       8.387 -10.156  -0.964  1.00 20.02      1FXD 558
HETATM  454  O   HOH    82       5.361  -6.456  -4.976  1.00 14.84      1FXD 559
HETATM  455  O   HOH    84      16.031  -5.899   8.422  1.00 19.42      1FXD 560
HETATM  456  O   HOH    85      13.418 -17.968  11.945  1.00 15.81      1FXD 561
HETATM  457  O   HOH    87      15.566 -20.954  12.518  1.00 15.49      1FXD 562
HETATM  458  O   HOH    88      13.034 -20.134   9.684  1.00 16.94      1FXD 563
HETATM  459  O   HOH    90      16.982  -2.266  -4.676  1.00 34.91      1FXD 564
HETATM  460  O   HOH    91      13.890  -0.670  -4.295  1.00 18.19      1FXD 565
HETATM  461  O   HOH    92       9.678 -14.743  12.918  1.00 20.19      1FXD 566
HETATM  462  O   HOH    93      15.740   9.227   7.777  1.00 21.41      1FXD 567
HETATM  463  O   HOH    94       9.734   1.508  20.232  1.00 22.59      1FXD 568
HETATM  464  O   HOH    95      -0.653  -2.291  17.380  1.00 17.92      1FXD 569
HETATM  465  O   HOH    96      -1.138  -4.154  18.956  1.00 18.61      1FXD 570
HETATM  466  O   HOH    97      14.171  -3.571  -6.100  1.00 17.68      1FXD 571
HETATM  467  O   HOH    99       9.358   5.688  13.484  1.00 19.53      1FXD 572
HETATM  468  O   HOH   100      16.845 -10.212  11.388  1.00 17.44      1FXD 573
HETATM  469  O   HOH   102      11.038   4.905  16.647  1.00 30.82      1FXD 574
HETATM  470  O   HOH   107       3.523 -13.050  16.453  1.00 24.06      1FXD 575
HETATM  471  O   HOH   109       9.081  -8.082  21.683  1.00 14.86      1FXD 576
HETATM  472  O   HOH   110       8.646  -7.818  -3.845  1.00 21.72      1FXD 577
HETATM  473  O   HOH   112      20.128  -3.558  -4.514  1.00 34.42      1FXD 578
HETATM  474  O   HOH   113      17.077  -5.266  12.802  1.00 27.99      1FXD 579
HETATM  475  O   HOH   114      -1.883  -0.950  19.092  1.00 31.59      1FXD 580
HETATM  476  O   HOH   115      20.726   0.288   4.723  1.00 32.43      1FXD 581
HETATM  477  O   HOH   116       9.998 -13.306  15.666  1.00 20.40      1FXD 582
HETATM  478  O   HOH   117       5.729 -10.881   4.000  1.00 20.36      1FXD 583
HETATM  479  O   HOH   118       2.074  -8.938  14.360  1.00 25.86      1FXD 584
HETATM  480  O   HOH   119      -3.358  -6.181  12.802  1.00 29.91      1FXD 585
HETATM  481  O   HOH   120      20.043  -1.472   1.173  1.00 28.42      1FXD 586
HETATM  482  O   HOH   121       7.896 -10.632  15.051  1.00 22.41      1FXD 587
HETATM  483  O   HOH   122       0.001  -2.626   0.000  1.00 25.46      1FXD 588
HETATM  484  O   HOH   123      14.537   2.961  -1.690  1.00 17.79      1FXD 589
HETATM  485  O   HOH   124      -0.329 -10.132  13.452  1.00 36.73      1FXD 590
HETATM  486  O   HOH   125      -3.357 -11.300  12.802  1.00 48.04      1FXD 591
HETATM  487  O   HOH   126      -0.712 -13.199  12.377  1.00 29.06      1FXD 592
HETATM  488  O   HOH   127      18.061  -6.561   3.052  1.00 18.39      1FXD 593
HETATM  489  O   HOH   128      18.995  -8.365  -2.201  1.00 27.87      1FXD 594
HETATM  490  O   HOH   129       7.082 -13.580   5.422  1.00 22.20      1FXD 595
HETATM  491  O   HOH   130       7.208 -16.712   7.224  1.00 18.08      1FXD 596
HETATM  492  O   HOH   131       4.323  -9.881  14.932  1.00 20.91      1FXD 597
HETATM  493  O   HOH   133      16.131 -18.426  13.811  1.00 24.86      1FXD 598
HETATM  494  O   HOH   134       2.983   4.784  19.462  1.00 20.33      1FXD 599
HETATM  495  O   HOH   135      12.277   5.236  -4.135  1.00 21.91      1FXD 600
HETATM  496  O   HOH   136      -3.357  -3.064  12.802  1.00 16.66      1FXD 601
CONECT   61   60  434                                                   1FXD 602
CONECT   80   79  432                                                   1FXD 603
CONECT  100   99  435                                                   1FXD 604
CONECT  130  129  313                                                   1FXD 605
CONECT  313  130  312                                                   1FXD 606
CONECT  371  370  436                                                   1FXD 607
CONECT  432   80  433                                                   1FXD 608
CONECT  433  432                                                        1FXD 609
CONECT  434   61  437  438  439                                         1FXD 610
CONECT  435  100  437  439  440                                         1FXD 611
CONECT  436  371  438  439  440                                         1FXD 612
CONECT  437  434  435                                                   1FXD 613
CONECT  438  434  436                                                   1FXD 614
CONECT  439  434  435  436                                              1FXD 615
CONECT  440  435  436                                                   1FXD 616
MASTER       64    0    2    2    4    5    1    6  495    1   15    5  1FXD 617
END                                                                     1FXD 618
