# Supplementary material for: EasyModeller: A graphical interface to MODELLER
Source: BMC Res Notes. 2010 Aug 16;3:226. doi: 10.1186/1756-0500-3-226 (PMC2936912; doi:10.1186/1756-0500-3-226)
Supplement: Additional file 1 — This file contains the EasyModeller tool executable file and the details of the tool. [file 1756-0500-3-226-S1.ZIP › EasyModeller2/sample files/5fd1.pdb]

HEADER    ELECTRON TRANSPORT(IRON-SULFUR)         29-JUN-93   5FD1      5FD1   2
COMPND    FERREDOXIN (OXIDIZED) AT PH 8                                 5FD1   3
SOURCE    (AZOTOBACTER VINELANDII)                                      5FD1   4
AUTHOR    C.D.STOUT                                                     5FD1   5
REVDAT   1   31-OCT-93 5FD1    0                                        5FD1   6
SPRSDE     15-OCT-93 5FD1      4FD1                                     5FD1   7
JRNL        AUTH   C.D.STOUT                                            5FD1   8
JRNL        TITL   CRYSTAL STRUCTURES OF OXIDIZED AND REDUCED           5FD1   9
JRNL        TITL 2 AZOTOBACTER VINELANDII FERREDOXIN AT PH 8 AND PH 6   5FD1  10
JRNL        REF    TO BE PUBLISHED                                      5FD1  11
JRNL        REFN                                                   353  5FD1  12
REMARK   1                                                              5FD1  13
REMARK   1 REFERENCE 1                                                  5FD1  14
REMARK   1  AUTH   J.SOMAN,S.IISMAA,C.D.STOUT                           5FD1  15
REMARK   1  TITL   CRYSTALLOGRAPHIC ANALYSIS OF TWO SITE-*DIRECTED      5FD1  16
REMARK   1  TITL 2 MUTANTS OF AZOTOBACTER $VINELANDII FERREDOXIN        5FD1  17
REMARK   1  REF    J.BIOL.CHEM.                  V. 266 21558 1991      5FD1  18
REMARK   1  REFN   ASTM JBCHA3  US ISSN 0021-9258                  071  5FD1  19
REMARK   1 REFERENCE 2                                                  5FD1  20
REMARK   1  AUTH   A.E.MARTIN,B.K.BURGESS,C.D.STOUT,V.L.CASH,D.R.DEAN,  5FD1  21
REMARK   1  AUTH 2 G.M.JENSEN,P.J.STEPHENS                              5FD1  22
REMARK   1  TITL   SITE-DIRECTED MUTAGENESIS OF AZOTOBACTER             5FD1  23
REMARK   1  TITL 2 $VINELANDII FERREDOXIN I. (FE-S) CLUSTER-DRIVEN      5FD1  24
REMARK   1  TITL 3 PROTEIN REARRANGEMENT                                5FD1  25
REMARK   1  REF    PROC.NAT.ACAD.SCI.USA         V.  87   598 1990      5FD1  26
REMARK   1  REFN   ASTM PNASA6  US ISSN 0027-8424                  040  5FD1  27
REMARK   1 REFERENCE 3                                                  5FD1  28
REMARK   1  AUTH   C.D.STOUT                                            5FD1  29
REMARK   1  TITL   REFINEMENT OF THE 7 FE FERREDOXIN FROM AZOTOBACTER   5FD1  30
REMARK   1  TITL 2 AT 1.9 ANGSTROMS RESOLUTION                          5FD1  31
REMARK   1  REF    J.MOL.BIOL.                   V. 205   545 1989      5FD1  32
REMARK   1  REFN   ASTM JMOBAK  UK ISSN 0022-2836                  070  5FD1  33
REMARK   1 REFERENCE 4                                                  5FD1  34
REMARK   1  AUTH   C.D.STOUT                                            5FD1  35
REMARK   1  TITL   7-*IRON FERREDOXIN REVISITED                         5FD1  36
REMARK   1  REF    J.BIOL.CHEM.                  V. 263  9256 1988      5FD1  37
REMARK   1  REFN   ASTM JBCHA3  US ISSN 0021-9258                  071  5FD1  38
REMARK   1 REFERENCE 5                                                  5FD1  39
REMARK   1  AUTH   P.J.STEPHENS,T.V.MORGAN,F.DEVLIN,J.E.PENNER-*HAHN,   5FD1  40
REMARK   1  AUTH 2 K.O.HODGSON,R.A.SCOTT,C.D.STOUT,B.K.BURGESS          5FD1  41
REMARK   1  TITL   (4*FE-4*S)-CLUSTER-DEPLETED AZOTOBACTER $VINELANDII  5FD1  42
REMARK   1  TITL 2 FERREDOXIN I. A NEW 3*FE IRON-SULFUR PROTEIN         5FD1  43
REMARK   1  REF    PROC.NAT.ACAD.SCI.USA         V.  82  5661 1985      5FD1  44
REMARK   1  REFN   ASTM PNASA6  US ISSN 0027-8424                  040  5FD1  45
REMARK   1 REFERENCE 6                                                  5FD1  46
REMARK   1  AUTH   J.B.HOWARD,T.W.LORSBACH,D.GHOSH,K.MELIS,C.D.STOUT    5FD1  47
REMARK   1  TITL   STRUCTURE OF AZOTOBACTER $VINELANDII 7*FE            5FD1  48
REMARK   1  TITL 2 FERREDOXIN. AMINO ACID SEQUENCE AND ELECTRON         5FD1  49
REMARK   1  TITL 3 DENSITY MAPS OF RESIDUES                             5FD1  50
REMARK   1  REF    J.BIOL.CHEM.                  V. 258   508 1983      5FD1  51
REMARK   1  REFN   ASTM JBCHA3  US ISSN 0021-9258                  071  5FD1  52
REMARK   1 REFERENCE 7                                                  5FD1  53
REMARK   1  AUTH   D.GHOSH,S.O*'DONNELL,W.FUREY *JUNIOR,A.H.ROBBINS,    5FD1  54
REMARK   1  AUTH 2 C.D.STOUT                                            5FD1  55
REMARK   1  TITL   IRON-*SULFUR CLUSTERS AND PROTEIN STRUCTURE OF       5FD1  56
REMARK   1  TITL 2 AZOTOBACTER FERREDOXIN AT 2.0 ANGSTROMS RESOLUTION   5FD1  57
REMARK   1  REF    J.MOL.BIOL.                   V. 158    73 1982      5FD1  58
REMARK   1  REFN   ASTM JMOBAK  UK ISSN 0022-2836                  070  5FD1  59
REMARK   1 REFERENCE 8                                                  5FD1  60
REMARK   1  AUTH   D.GHOSH,W.FUREY *JUNIOR,S.O*'DONNELL,C.D.STOUT       5FD1  61
REMARK   1  TITL   STRUCTURE OF A 7*FE FERREDOXIN FROM AZOTOBACTER      5FD1  62
REMARK   1  TITL 2 VINELANDII                                           5FD1  63
REMARK   1  REF    J.BIOL.CHEM.                  V. 256  4185 1981      5FD1  64
REMARK   1  REFN   ASTM JBCHA3  US ISSN 0021-9258                  071  5FD1  65
REMARK   1 REFERENCE 9                                                  5FD1  66
REMARK   1  AUTH   C.D.STOUT,D.GHOSH,V.PATTABHI,A.H.ROBBINS             5FD1  67
REMARK   1  TITL   IRON-*SULFUR CLUSTERS IN AZOTOBACTER FERREDOXIN      5FD1  68
REMARK   1  TITL 2 AT 2.5 ANGSTROMS RESOLUTION                          5FD1  69
REMARK   1  REF    J.BIOL.CHEM.                  V. 255  1797 1980      5FD1  70
REMARK   1  REFN   ASTM JBCHA3  US ISSN 0021-9258                  071  5FD1  71
REMARK   1 REFERENCE 10                                                 5FD1  72
REMARK   1  AUTH   C.D.STOUT                                            5FD1  73
REMARK   1  TITL   STRUCTURE OF THE IRON-SULFUR CLUSTERS IN             5FD1  74
REMARK   1  TITL 2 AZOTOBACTER FERREDOXIN AT 4.0 ANGSTROMS RESOLUTION   5FD1  75
REMARK   1  REF    AM.CRYST.ASSOC.,ABSTR.PAPERS  V.   6    97 1979      5FD1  76
REMARK   1  REF  2 (WINTER MEETING)                                     5FD1  77
REMARK   1  REFN                US ISSN 0569-4221                  123  5FD1  78
REMARK   1 REFERENCE 11                                                 5FD1  79
REMARK   1  AUTH   C.D.STOUT                                            5FD1  80
REMARK   1  TITL   TWO CRYSTAL FORMS OF AZOTOBACTER FERREDOXIN          5FD1  81
REMARK   1  REF    J.BIOL.CHEM.                  V. 254  3598 1979      5FD1  82
REMARK   1  REFN   ASTM JBCHA3  US ISSN 0021-9258                  071  5FD1  83
REMARK   1 REFERENCE 12                                                 5FD1  84
REMARK   1  AUTH   C.D.STOUT                                            5FD1  85
REMARK   1  TITL   STRUCTURE OF THE IRON-SULPHUR CLUSTERS IN            5FD1  86
REMARK   1  TITL 2 AZOTOBACTER FERREDOXIN AT 4.0 ANGSTROMS RESOLUTION   5FD1  87
REMARK   1  REF    NATURE                        V. 279    83 1979      5FD1  88
REMARK   1  REFN   ASTM NATUAS  UK ISSN 0028-0836                  006  5FD1  89
REMARK   2                                                              5FD1  90
REMARK   2 RESOLUTION. 1.9  ANGSTROMS.                                  5FD1  91
REMARK   3                                                              5FD1  92
REMARK   3 REFINEMENT.                                                  5FD1  93
REMARK   3   PROGRAM                    X-PLOR                          5FD1  94
REMARK   3   AUTHORS                    BRUNGER                         5FD1  95
REMARK   3   R VALUE                    0.215                           5FD1  96
REMARK   3   RMSD BOND DISTANCES        0.014  ANGSTROMS                5FD1  97
REMARK   3   RMSD BOND ANGLES           3.31   DEGREES                  5FD1  98
REMARK   3                                                              5FD1  99
REMARK   3   NUMBER OF REFLECTIONS      9586                            5FD1 100
REMARK   3   RESOLUTION RANGE       8.0 - 1.9  ANGSTROMS                5FD1 101
REMARK   3   DATA CUTOFF                0.0    SIGMA(F)                 5FD1 102
REMARK   3                                                              5FD1 103
REMARK   3   NUMBER OF PROTEIN ATOMS                        841         5FD1 104
REMARK   3   NUMBER OF SOLVENT ATOMS                         30         5FD1 105
REMARK   4                                                              5FD1 106
REMARK   4 THIS PROTEIN HAS A CUBANE-LIKE (3FE-4S) CLUSTER AND ALSO A   5FD1 107
REMARK   4 STANDARD (4FE-4S) CLUSTER.                                   5FD1 108
REMARK   5                                                              5FD1 109
REMARK   5 THIS ENTRY CONTAINS AN UPDATE OF 4FD1 WITH THE SIDE CHAIN    5FD1 110
REMARK   5 OF LEU 32 IN A NEW CONFORMATION (CHI2 ROTATED BY 180         5FD1 111
REMARK   5 DEGREES) TO CONFORM TO THE CONFORMATION IN PDB ENTRIES       5FD1 112
REMARK   5 1FDA, 1FDB, AND 1FDC.                                        5FD1 113
SEQRES   1    106  ALA PHE VAL VAL THR ASP ASN CYS ILE LYS CYS LYS TYR  5FD1 114
SEQRES   2    106  THR ASP CYS VAL GLU VAL CYS PRO VAL ASP CYS PHE TYR  5FD1 115
SEQRES   3    106  GLU GLY PRO ASN PHE LEU VAL ILE HIS PRO ASP GLU CYS  5FD1 116
SEQRES   4    106  ILE ASP CYS ALA LEU CYS GLU PRO GLU CYS PRO ALA GLN  5FD1 117
SEQRES   5    106  ALA ILE PHE SER GLU ASP GLU VAL PRO GLU ASP MET GLN  5FD1 118
SEQRES   6    106  GLU PHE ILE GLN LEU ASN ALA GLU LEU ALA GLU VAL TRP  5FD1 119
SEQRES   7    106  PRO ASN ILE THR GLU LYS LYS ASP PRO LEU PRO ASP ALA  5FD1 120
SEQRES   8    106  GLU ASP TRP ASP GLY VAL LYS GLY LYS LEU GLN HIS LEU  5FD1 121
SEQRES   9    106  GLU ARG                                              5FD1 122
HET    FS4    107       8     FE4-S4 CLUSTER                            5FD1 123
HET    FS3    108       7     FE3-S4 CLUSTER                            5FD1 124
FORMUL   2  FS4    FE4 S4                                               5FD1 125
FORMUL   3  FS3    FE3 S4                                               5FD1 126
FORMUL   4  HOH   *30(H2 O1)                                            5FD1 127
CRYST1   55.200   55.200   95.200  90.00  90.00  90.00 P 41 21 2     8  5FD1 128
ORIGX1      1.000000  0.000000  0.000000        0.00000                 5FD1 129
ORIGX2      0.000000  1.000000  0.000000        0.00000                 5FD1 130
ORIGX3      0.000000  0.000000  1.000000        0.00000                 5FD1 131
SCALE1      0.018116  0.000000  0.000000        0.00000                 5FD1 132
SCALE2      0.000000  0.018116  0.000000        0.00000                 5FD1 133
SCALE3      0.000000  0.000000  0.010504        0.00000                 5FD1 134
ATOM      1  N   ALA     1      17.807  17.608   5.019  1.00 17.18      5FD1 135
ATOM      2  CA  ALA     1      17.121  17.162   6.197  1.00 15.60      5FD1 136
ATOM      3  C   ALA     1      18.085  17.018   7.343  1.00 14.54      5FD1 137
ATOM      4  O   ALA     1      19.244  16.654   7.119  1.00 15.42      5FD1 138
ATOM      5  CB  ALA     1      16.496  15.827   5.961  1.00 16.91      5FD1 139
ATOM      6  N   PHE     2      17.637  17.305   8.563  1.00 14.35      5FD1 140
ATOM      7  CA  PHE     2      18.425  17.005   9.748  1.00 14.39      5FD1 141
ATOM      8  C   PHE     2      17.911  15.673  10.298  1.00 12.39      5FD1 142
ATOM      9  O   PHE     2      16.799  15.252   9.994  1.00 12.59      5FD1 143
ATOM     10  CB  PHE     2      18.304  18.163  10.740  1.00 13.38      5FD1 144
ATOM     11  CG  PHE     2      19.393  19.213  10.475  1.00 14.14      5FD1 145
ATOM     12  CD1 PHE     2      19.373  19.980   9.320  1.00 14.21      5FD1 146
ATOM     13  CD2 PHE     2      20.410  19.419  11.375  1.00 14.04      5FD1 147
ATOM     14  CE1 PHE     2      20.346  20.929   9.090  1.00 13.22      5FD1 148
ATOM     15  CE2 PHE     2      21.378  20.374  11.132  1.00 14.13      5FD1 149
ATOM     16  CZ  PHE     2      21.361  21.133   9.992  1.00 13.09      5FD1 150
ATOM     17  N   VAL     3      18.749  14.921  11.009  1.00 12.69      5FD1 151
ATOM     18  CA  VAL     3      18.476  13.539  11.387  1.00 11.56      5FD1 152
ATOM     19  C   VAL     3      18.653  13.366  12.905  1.00 11.61      5FD1 153
ATOM     20  O   VAL     3      19.643  13.901  13.431  1.00 11.09      5FD1 154
ATOM     21  CB  VAL     3      19.476  12.675  10.588  1.00 11.48      5FD1 155
ATOM     22  CG1 VAL     3      19.303  11.210  10.960  1.00 11.30      5FD1 156
ATOM     23  CG2 VAL     3      19.252  12.827   9.090  1.00 13.18      5FD1 157
ATOM     24  N   VAL     4      17.785  12.699  13.672  1.00  9.69      5FD1 158
ATOM     25  CA  VAL     4      18.053  12.491  15.093  1.00  7.27      5FD1 159
ATOM     26  C   VAL     4      18.776  11.149  15.201  1.00  8.88      5FD1 160
ATOM     27  O   VAL     4      18.347  10.169  14.571  1.00  9.04      5FD1 161
ATOM     28  CB  VAL     4      16.747  12.483  15.842  1.00  7.40      5FD1 162
ATOM     29  CG1 VAL     4      17.053  12.202  17.289  1.00  6.98      5FD1 163
ATOM     30  CG2 VAL     4      16.023  13.817  15.697  1.00  5.40      5FD1 164
ATOM     31  N   THR     5      19.929  11.084  15.862  1.00 10.75      5FD1 165
ATOM     32  CA  THR     5      20.638   9.825  15.938  1.00 10.91      5FD1 166
ATOM     33  C   THR     5      20.571   9.217  17.337  1.00 10.70      5FD1 167
ATOM     34  O   THR     5      19.780   9.658  18.173  1.00 10.08      5FD1 168
ATOM     35  CB  THR     5      22.129   9.989  15.465  1.00 11.07      5FD1 169
ATOM     36  OG1 THR     5      22.755  10.884  16.360  1.00 12.29      5FD1 170
ATOM     37  CG2 THR     5      22.261  10.471  14.015  1.00 11.98      5FD1 171
ATOM     38  N   ASP     6      21.431   8.221  17.616  1.00 12.07      5FD1 172
ATOM     39  CA  ASP     6      21.350   7.332  18.775  1.00 11.69      5FD1 173
ATOM     40  C   ASP     6      21.184   7.935  20.152  1.00 10.68      5FD1 174
ATOM     41  O   ASP     6      20.370   7.485  20.940  1.00 11.89      5FD1 175
ATOM     42  CB  ASP     6      22.600   6.452  18.709  1.00 11.99      5FD1 176
ATOM     43  CG  ASP     6      22.544   5.220  19.592  1.00 12.61      5FD1 177
ATOM     44  OD1 ASP     6      22.006   4.219  19.167  1.00 12.66      5FD1 178
ATOM     45  OD2 ASP     6      23.067   5.224  20.693  1.00 13.51      5FD1 179
ATOM     46  N   ASN     7      21.842   9.039  20.459  1.00 10.28      5FD1 180
ATOM     47  CA  ASN     7      21.837   9.499  21.828  1.00 11.81      5FD1 181
ATOM     48  C   ASN     7      20.497  10.075  22.309  1.00 12.38      5FD1 182
ATOM     49  O   ASN     7      20.281  10.139  23.533  1.00 12.41      5FD1 183
ATOM     50  CB  ASN     7      22.961  10.513  22.028  1.00 12.29      5FD1 184
ATOM     51  CG  ASN     7      23.337  10.639  23.495  1.00 12.83      5FD1 185
ATOM     52  OD1 ASN     7      23.241   9.687  24.266  1.00 13.17      5FD1 186
ATOM     53  ND2 ASN     7      23.827  11.777  23.937  1.00 12.15      5FD1 187
ATOM     54  N   CYS     8      19.569  10.356  21.381  1.00 10.69      5FD1 188
ATOM     55  CA  CYS     8      18.227  10.756  21.751  1.00 11.07      5FD1 189
ATOM     56  C   CYS     8      17.475   9.628  22.486  1.00 12.28      5FD1 190
ATOM     57  O   CYS     8      16.679   9.855  23.412  1.00 12.18      5FD1 191
ATOM     58  CB  CYS     8      17.472  11.122  20.502  1.00 10.66      5FD1 192
ATOM     59  SG  CYS     8      15.770  11.665  20.797  1.00 12.11      5FD1 193
ATOM     60  N   ILE     9      17.735   8.400  22.054  1.00 12.50      5FD1 194
ATOM     61  CA  ILE     9      17.022   7.245  22.574  1.00 12.18      5FD1 195
ATOM     62  C   ILE     9      17.245   7.178  24.083  1.00 12.02      5FD1 196
ATOM     63  O   ILE     9      18.369   7.325  24.604  1.00 13.91      5FD1 197
ATOM     64  CB  ILE     9      17.524   5.949  21.903  1.00 12.05      5FD1 198
ATOM     65  CG1 ILE     9      17.356   6.003  20.391  1.00 10.87      5FD1 199
ATOM     66  CG2 ILE     9      16.719   4.780  22.468  1.00 13.44      5FD1 200
ATOM     67  CD1 ILE     9      18.004   4.826  19.635  1.00 10.36      5FD1 201
ATOM     68  N   LYS    10      16.102   7.061  24.759  1.00 12.54      5FD1 202
ATOM     69  CA  LYS    10      15.971   7.034  26.227  1.00 13.43      5FD1 203
ATOM     70  C   LYS    10      16.395   8.333  26.927  1.00 13.64      5FD1 204
ATOM     71  O   LYS    10      16.440   8.411  28.151  1.00 13.68      5FD1 205
ATOM     72  CB  LYS    10      16.760   5.855  26.853  1.00 14.45      5FD1 206
ATOM     73  CG  LYS    10      16.210   4.474  26.561  1.00 16.02      5FD1 207
ATOM     74  CD  LYS    10      16.435   3.543  27.726  1.00 17.40      5FD1 208
ATOM     75  CE  LYS    10      15.376   2.429  27.708  1.00 20.06      5FD1 209
ATOM     76  NZ  LYS    10      15.236   1.693  28.942  1.00 21.02      5FD1 210
ATOM     77  N   CYS    11      16.633   9.406  26.175  1.00 13.74      5FD1 211
ATOM     78  CA  CYS    11      16.864  10.731  26.711  1.00 13.34      5FD1 212
ATOM     79  C   CYS    11      15.626  11.520  26.292  1.00 13.48      5FD1 213
ATOM     80  O   CYS    11      14.828  11.823  27.183  1.00 14.29      5FD1 214
ATOM     81  CB  CYS    11      18.110  11.311  26.120  1.00 12.75      5FD1 215
ATOM     82  SG  CYS    11      19.599  10.500  26.737  1.00 15.29      5FD1 216
ATOM     83  N   LYS    12      15.348  11.800  25.005  1.00 13.01      5FD1 217
ATOM     84  CA  LYS    12      14.145  12.485  24.528  1.00 12.90      5FD1 218
ATOM     85  C   LYS    12      13.765  13.716  25.360  1.00 14.05      5FD1 219
ATOM     86  O   LYS    12      12.728  13.833  26.050  1.00 15.73      5FD1 220
ATOM     87  CB  LYS    12      13.029  11.452  24.500  1.00 11.53      5FD1 221
ATOM     88  CG  LYS    12      11.696  11.895  23.924  1.00 12.77      5FD1 222
ATOM     89  CD  LYS    12      10.634  10.829  24.085  1.00 12.40      5FD1 223
ATOM     90  CE  LYS    12       9.314  11.444  23.690  1.00 12.37      5FD1 224
ATOM     91  NZ  LYS    12       8.205  10.535  23.835  1.00 11.78      5FD1 225
ATOM     92  N   TYR    13      14.724  14.646  25.316  1.00 15.05      5FD1 226
ATOM     93  CA  TYR    13      14.604  15.919  26.027  1.00 15.25      5FD1 227
ATOM     94  C   TYR    13      13.541  16.864  25.502  1.00 16.13      5FD1 228
ATOM     95  O   TYR    13      12.947  17.662  26.259  1.00 18.38      5FD1 229
ATOM     96  CB  TYR    13      15.909  16.640  25.992  1.00 14.78      5FD1 230
ATOM     97  CG  TYR    13      17.021  16.031  26.813  1.00 16.16      5FD1 231
ATOM     98  CD1 TYR    13      17.078  16.319  28.152  1.00 16.68      5FD1 232
ATOM     99  CD2 TYR    13      18.016  15.257  26.235  1.00 17.00      5FD1 233
ATOM    100  CE1 TYR    13      18.140  15.837  28.900  1.00 17.22      5FD1 234
ATOM    101  CE2 TYR    13      19.086  14.771  26.993  1.00 17.91      5FD1 235
ATOM    102  CZ  TYR    13      19.139  15.068  28.335  1.00 17.17      5FD1 236
ATOM    103  OH  TYR    13      20.156  14.606  29.158  1.00 18.47      5FD1 237
ATOM    104  N   THR    14      13.260  16.701  24.211  1.00 14.24      5FD1 238
ATOM    105  CA  THR    14      12.374  17.487  23.391  1.00 13.90      5FD1 239
ATOM    106  C   THR    14      12.645  18.987  23.281  1.00 13.71      5FD1 240
ATOM    107  O   THR    14      11.828  19.676  22.680  1.00 13.98      5FD1 241
ATOM    108  CB  THR    14      10.873  17.263  23.808  1.00 13.63      5FD1 242
ATOM    109  OG1 THR    14      10.624  17.863  25.071  1.00 13.97      5FD1 243
ATOM    110  CG2 THR    14      10.549  15.785  23.842  1.00 13.17      5FD1 244
ATOM    111  N   ASP    15      13.774  19.524  23.729  1.00 14.90      5FD1 245
ATOM    112  CA  ASP    15      14.140  20.915  23.549  1.00 17.62      5FD1 246
ATOM    113  C   ASP    15      14.139  21.353  22.076  1.00 17.11      5FD1 247
ATOM    114  O   ASP    15      13.728  22.467  21.701  1.00 16.77      5FD1 248
ATOM    115  CB  ASP    15      15.530  21.115  24.203  1.00 20.52      5FD1 249
ATOM    116  CG  ASP    15      15.442  20.970  25.734  1.00 23.55      5FD1 250
ATOM    117  OD1 ASP    15      14.709  21.684  26.419  1.00 26.03      5FD1 251
ATOM    118  OD2 ASP    15      15.949  20.032  26.334  1.00 26.00      5FD1 252
ATOM    119  N   CYS    16      14.504  20.399  21.207  1.00 14.62      5FD1 253
ATOM    120  CA  CYS    16      14.525  20.571  19.767  1.00 13.97      5FD1 254
ATOM    121  C   CYS    16      13.219  21.052  19.161  1.00 13.96      5FD1 255
ATOM    122  O   CYS    16      13.224  21.878  18.230  1.00 15.12      5FD1 256
ATOM    123  CB  CYS    16      14.913  19.261  19.073  1.00 13.99      5FD1 257
ATOM    124  SG  CYS    16      13.838  17.862  19.471  1.00 15.53      5FD1 258
ATOM    125  N   VAL    17      12.078  20.607  19.685  1.00 13.78      5FD1 259
ATOM    126  CA  VAL    17      10.845  20.972  19.015  1.00 15.52      5FD1 260
ATOM    127  C   VAL    17      10.520  22.460  19.161  1.00 17.71      5FD1 261
ATOM    128  O   VAL    17       9.837  22.992  18.275  1.00 18.27      5FD1 262
ATOM    129  CB  VAL    17       9.632  20.153  19.520  1.00 16.60      5FD1 263
ATOM    130  CG1 VAL    17      10.010  18.675  19.379  1.00 16.30      5FD1 264
ATOM    131  CG2 VAL    17       9.217  20.542  20.926  1.00 17.03      5FD1 265
ATOM    132  N   GLU    18      11.051  23.167  20.185  1.00 19.16      5FD1 266
ATOM    133  CA  GLU    18      10.718  24.577  20.349  1.00 21.48      5FD1 267
ATOM    134  C   GLU    18      11.134  25.467  19.214  1.00 19.49      5FD1 268
ATOM    135  O   GLU    18      10.497  26.457  18.878  1.00 20.86      5FD1 269
ATOM    136  CB  GLU    18      11.383  25.252  21.500  1.00 27.07      5FD1 270
ATOM    137  CG  GLU    18      10.452  25.615  22.617  1.00 32.40      5FD1 271
ATOM    138  CD  GLU    18      10.699  24.571  23.667  1.00 34.98      5FD1 272
ATOM    139  OE1 GLU    18      10.387  23.416  23.315  1.00 37.69      5FD1 273
ATOM    140  OE2 GLU    18      11.196  24.913  24.769  1.00 36.88      5FD1 274
ATOM    141  N   VAL    19      12.276  25.112  18.675  1.00 17.94      5FD1 275
ATOM    142  CA  VAL    19      12.896  25.968  17.708  1.00 17.12      5FD1 276
ATOM    143  C   VAL    19      12.492  25.659  16.277  1.00 18.24      5FD1 277
ATOM    144  O   VAL    19      12.795  26.460  15.382  1.00 19.66      5FD1 278
ATOM    145  CB  VAL    19      14.377  25.807  18.039  1.00 16.01      5FD1 279
ATOM    146  CG1 VAL    19      14.938  24.565  17.384  1.00 13.42      5FD1 280
ATOM    147  CG2 VAL    19      15.098  27.055  17.642  1.00 18.00      5FD1 281
ATOM    148  N   CYS    20      11.804  24.534  16.020  1.00 18.48      5FD1 282
ATOM    149  CA  CYS    20      11.484  24.116  14.653  1.00 16.10      5FD1 283
ATOM    150  C   CYS    20      10.445  25.035  14.012  1.00 16.14      5FD1 284
ATOM    151  O   CYS    20       9.293  25.044  14.473  1.00 17.01      5FD1 285
ATOM    152  CB  CYS    20      10.946  22.684  14.669  1.00 14.43      5FD1 286
ATOM    153  SG  CYS    20      10.905  22.068  12.998  1.00 15.12      5FD1 287
ATOM    154  N   PRO    21      10.731  25.768  12.931  1.00 13.86      5FD1 288
ATOM    155  CA  PRO    21       9.749  26.634  12.361  1.00 14.70      5FD1 289
ATOM    156  C   PRO    21       8.678  25.827  11.651  1.00 17.13      5FD1 290
ATOM    157  O   PRO    21       7.579  26.358  11.486  1.00 19.24      5FD1 291
ATOM    158  CB  PRO    21      10.539  27.544  11.466  1.00 12.51      5FD1 292
ATOM    159  CG  PRO    21      11.685  26.685  11.022  1.00 11.94      5FD1 293
ATOM    160  CD  PRO    21      12.029  25.935  12.292  1.00 12.98      5FD1 294
ATOM    161  N   VAL    22       8.900  24.580  11.184  1.00 16.96      5FD1 295
ATOM    162  CA  VAL    22       7.881  23.910  10.377  1.00 15.51      5FD1 296
ATOM    163  C   VAL    22       7.208  22.719  11.031  1.00 15.15      5FD1 297
ATOM    164  O   VAL    22       6.402  22.018  10.399  1.00 16.26      5FD1 298
ATOM    165  CB  VAL    22       8.496  23.484   8.979  1.00 15.74      5FD1 299
ATOM    166  CG1 VAL    22       8.764  24.756   8.171  1.00 16.49      5FD1 300
ATOM    167  CG2 VAL    22       9.786  22.680   9.101  1.00 14.50      5FD1 301
ATOM    168  N   ASP    23       7.539  22.506  12.305  1.00 15.39      5FD1 302
ATOM    169  CA  ASP    23       7.020  21.420  13.124  1.00 16.45      5FD1 303
ATOM    170  C   ASP    23       7.129  20.053  12.468  1.00 15.70      5FD1 304
ATOM    171  O   ASP    23       6.157  19.333  12.251  1.00 15.03      5FD1 305
ATOM    172  CB  ASP    23       5.550  21.679  13.503  1.00 19.08      5FD1 306
ATOM    173  CG  ASP    23       5.269  22.879  14.401  1.00 22.06      5FD1 307
ATOM    174  OD1 ASP    23       6.038  23.150  15.343  1.00 23.96      5FD1 308
ATOM    175  OD2 ASP    23       4.243  23.534  14.167  1.00 23.87      5FD1 309
ATOM    176  N   CYS    24       8.355  19.645  12.146  1.00 14.43      5FD1 310
ATOM    177  CA  CYS    24       8.551  18.369  11.488  1.00 12.25      5FD1 311
ATOM    178  C   CYS    24       9.160  17.276  12.353  1.00 12.10      5FD1 312
ATOM    179  O   CYS    24       9.797  16.362  11.846  1.00 12.05      5FD1 313
ATOM    180  CB  CYS    24       9.397  18.586  10.257  1.00 12.84      5FD1 314
ATOM    181  SG  CYS    24      10.968  19.381  10.649  1.00 13.45      5FD1 315
ATOM    182  N   PHE    25       8.939  17.299  13.653  1.00 12.07      5FD1 316
ATOM    183  CA  PHE    25       9.379  16.256  14.578  1.00 12.66      5FD1 317
ATOM    184  C   PHE    25       8.203  15.329  14.852  1.00 12.59      5FD1 318
ATOM    185  O   PHE    25       7.061  15.796  14.921  1.00 15.00      5FD1 319
ATOM    186  CB  PHE    25       9.855  16.840  15.906  1.00 11.98      5FD1 320
ATOM    187  CG  PHE    25      11.243  17.442  15.847  1.00 13.14      5FD1 321
ATOM    188  CD1 PHE    25      12.327  16.628  16.058  1.00 13.14      5FD1 322
ATOM    189  CD2 PHE    25      11.426  18.784  15.571  1.00 15.03      5FD1 323
ATOM    190  CE1 PHE    25      13.603  17.141  15.981  1.00 13.79      5FD1 324
ATOM    191  CE2 PHE    25      12.712  19.286  15.494  1.00 14.45      5FD1 325
ATOM    192  CZ  PHE    25      13.797  18.471  15.699  1.00 12.90      5FD1 326
ATOM    193  N   TYR    26       8.404  14.021  14.922  1.00 11.56      5FD1 327
ATOM    194  CA  TYR    26       7.369  13.017  15.141  1.00 11.49      5FD1 328
ATOM    195  C   TYR    26       7.839  12.171  16.306  1.00 12.82      5FD1 329
ATOM    196  O   TYR    26       9.020  11.877  16.479  1.00 13.51      5FD1 330
ATOM    197  CB  TYR    26       7.165  12.186  13.856  1.00 11.26      5FD1 331
ATOM    198  CG  TYR    26       6.522  13.054  12.777  1.00 14.31      5FD1 332
ATOM    199  CD1 TYR    26       7.277  13.954  12.053  1.00 14.15      5FD1 333
ATOM    200  CD2 TYR    26       5.162  13.008  12.580  1.00 15.35      5FD1 334
ATOM    201  CE1 TYR    26       6.677  14.817  11.170  1.00 14.12      5FD1 335
ATOM    202  CE2 TYR    26       4.538  13.867  11.681  1.00 16.12      5FD1 336
ATOM    203  CZ  TYR    26       5.315  14.776  10.988  1.00 16.04      5FD1 337
ATOM    204  OH  TYR    26       4.685  15.696  10.175  1.00 16.71      5FD1 338
ATOM    205  N   GLU    27       6.895  11.849  17.169  1.00 14.91      5FD1 339
ATOM    206  CA  GLU    27       7.166  11.351  18.489  1.00 16.06      5FD1 340
ATOM    207  C   GLU    27       6.958   9.855  18.648  1.00 16.88      5FD1 341
ATOM    208  O   GLU    27       5.928   9.310  18.239  1.00 19.05      5FD1 342
ATOM    209  CB  GLU    27       6.266  12.098  19.465  1.00 15.03      5FD1 343
ATOM    210  CG  GLU    27       6.632  11.788  20.898  1.00 17.94      5FD1 344
ATOM    211  CD  GLU    27       5.761  12.362  22.011  1.00 21.11      5FD1 345
ATOM    212  OE1 GLU    27       4.857  13.173  21.784  1.00 22.38      5FD1 346
ATOM    213  OE2 GLU    27       6.003  12.047  23.194  1.00 21.02      5FD1 347
ATOM    214  N   GLY    28       7.946   9.177  19.218  1.00 16.63      5FD1 348
ATOM    215  CA  GLY    28       7.796   7.798  19.608  1.00 15.17      5FD1 349
ATOM    216  C   GLY    28       7.978   7.701  21.109  1.00 16.50      5FD1 350
ATOM    217  O   GLY    28       8.330   8.704  21.768  1.00 16.85      5FD1 351
ATOM    218  N   PRO    29       7.773   6.510  21.713  1.00 15.45      5FD1 352
ATOM    219  CA  PRO    29       7.875   6.267  23.152  1.00 16.04      5FD1 353
ATOM    220  C   PRO    29       9.157   6.783  23.785  1.00 14.39      5FD1 354
ATOM    221  O   PRO    29       9.109   7.504  24.771  1.00 13.81      5FD1 355
ATOM    222  CB  PRO    29       7.698   4.750  23.276  1.00 16.83      5FD1 356
ATOM    223  CG  PRO    29       6.781   4.449  22.134  1.00 15.85      5FD1 357
ATOM    224  CD  PRO    29       7.300   5.322  21.000  1.00 14.21      5FD1 358
ATOM    225  N   ASN    30      10.317   6.599  23.171  1.00 13.67      5FD1 359
ATOM    226  CA  ASN    30      11.576   6.995  23.778  1.00 13.79      5FD1 360
ATOM    227  C   ASN    30      12.583   7.600  22.785  1.00 13.05      5FD1 361
ATOM    228  O   ASN    30      13.795   7.573  23.035  1.00 12.48      5FD1 362
ATOM    229  CB  ASN    30      12.161   5.751  24.505  1.00 11.94      5FD1 363
ATOM    230  CG  ASN    30      12.710   4.641  23.621  1.00 13.57      5FD1 364
ATOM    231  OD1 ASN    30      12.665   4.663  22.383  1.00 13.98      5FD1 365
ATOM    232  ND2 ASN    30      13.195   3.576  24.229  1.00 11.35      5FD1 366
ATOM    233  N   PHE    31      12.077   8.215  21.707  1.00 11.07      5FD1 367
ATOM    234  CA  PHE    31      12.908   8.754  20.664  1.00 11.86      5FD1 368
ATOM    235  C   PHE    31      12.049   9.720  19.860  1.00 12.66      5FD1 369
ATOM    236  O   PHE    31      10.826   9.572  19.797  1.00 13.37      5FD1 370
ATOM    237  CB  PHE    31      13.379   7.576  19.798  1.00 11.48      5FD1 371
ATOM    238  CG  PHE    31      14.313   7.825  18.624  1.00 11.98      5FD1 372
ATOM    239  CD1 PHE    31      15.517   8.467  18.817  1.00 11.34      5FD1 373
ATOM    240  CD2 PHE    31      13.973   7.362  17.361  1.00 11.63      5FD1 374
ATOM    241  CE1 PHE    31      16.372   8.633  17.739  1.00 12.22      5FD1 375
ATOM    242  CE2 PHE    31      14.844   7.536  16.299  1.00 11.51      5FD1 376
ATOM    243  CZ  PHE    31      16.047   8.172  16.480  1.00 11.13      5FD1 377
ATOM    244  N   LEU    32      12.668  10.721  19.250  1.00 12.63      5FD1 378
ATOM    245  CA  LEU    32      11.993  11.573  18.269  1.00 13.20      5FD1 379
ATOM    246  C   LEU    32      12.674  11.395  16.898  1.00 12.39      5FD1 380
ATOM    247  O   LEU    32      13.862  11.053  16.832  1.00 11.00      5FD1 381
ATOM    248  CB  LEU    32      12.090  13.062  18.630  1.00 13.31      5FD1 382
ATOM    249  CG  LEU    32      10.920  13.761  19.277  1.00 14.78      5FD1 383
ATOM    250  CD1 LEU    32      10.577  13.052  20.551  1.00 14.35      5FD1 384
ATOM    251  CD2 LEU    32      11.269  15.222  19.518  1.00 13.65      5FD1 385
ATOM    252  N   VAL    33      11.943  11.608  15.799  1.00 10.74      5FD1 386
ATOM    253  CA  VAL    33      12.541  11.646  14.486  1.00  9.21      5FD1 387
ATOM    254  C   VAL    33      12.150  12.937  13.754  1.00 10.16      5FD1 388
ATOM    255  O   VAL    33      11.170  13.580  14.103  1.00  8.81      5FD1 389
ATOM    256  CB  VAL    33      12.108  10.427  13.653  1.00  7.90      5FD1 390
ATOM    257  CG1 VAL    33      12.746   9.159  14.180  1.00  5.65      5FD1 391
ATOM    258  CG2 VAL    33      10.599  10.341  13.658  1.00  9.58      5FD1 392
ATOM    259  N   ILE    34      12.915  13.343  12.744  1.00 10.58      5FD1 393
ATOM    260  CA  ILE    34      12.630  14.504  11.920  1.00 10.03      5FD1 394
ATOM    261  C   ILE    34      12.111  13.958  10.614  1.00 12.35      5FD1 395
ATOM    262  O   ILE    34      12.722  13.052  10.036  1.00 13.21      5FD1 396
ATOM    263  CB  ILE    34      13.918  15.335  11.646  1.00  8.63      5FD1 397
ATOM    264  CG1 ILE    34      14.312  16.021  12.926  1.00  7.89      5FD1 398
ATOM    265  CG2 ILE    34      13.719  16.354  10.534  1.00  6.64      5FD1 399
ATOM    266  CD1 ILE    34      15.732  16.627  13.005  1.00  7.21      5FD1 400
ATOM    267  N   HIS    35      11.014  14.511  10.109  1.00 13.01      5FD1 401
ATOM    268  CA  HIS    35      10.494  14.125   8.793  1.00 15.27      5FD1 402
ATOM    269  C   HIS    35      11.287  14.758   7.638  1.00 15.46      5FD1 403
ATOM    270  O   HIS    35      11.181  15.961   7.390  1.00 14.75      5FD1 404
ATOM    271  CB  HIS    35       9.046  14.534   8.673  1.00 16.56      5FD1 405
ATOM    272  CG  HIS    35       8.351  13.881   7.489  1.00 17.18      5FD1 406
ATOM    273  ND1 HIS    35       8.763  13.917   6.235  1.00 18.57      5FD1 407
ATOM    274  CD2 HIS    35       7.191  13.144   7.531  1.00 19.48      5FD1 408
ATOM    275  CE1 HIS    35       7.901  13.227   5.537  1.00 19.47      5FD1 409
ATOM    276  NE2 HIS    35       6.965  12.762   6.304  1.00 19.43      5FD1 410
ATOM    277  N   PRO    36      12.011  13.988   6.829  1.00 15.42      5FD1 411
ATOM    278  CA  PRO    36      12.973  14.528   5.865  1.00 16.64      5FD1 412
ATOM    279  C   PRO    36      12.395  15.458   4.758  1.00 17.42      5FD1 413
ATOM    280  O   PRO    36      13.082  16.392   4.322  1.00 17.85      5FD1 414
ATOM    281  CB  PRO    36      13.663  13.255   5.354  1.00 15.34      5FD1 415
ATOM    282  CG  PRO    36      12.570  12.228   5.421  1.00 15.52      5FD1 416
ATOM    283  CD  PRO    36      11.946  12.528   6.775  1.00 15.81      5FD1 417
ATOM    284  N   ASP    37      11.139  15.250   4.334  1.00 17.49      5FD1 418
ATOM    285  CA  ASP    37      10.477  16.042   3.301  1.00 21.01      5FD1 419
ATOM    286  C   ASP    37      10.106  17.414   3.808  1.00 22.62      5FD1 420
ATOM    287  O   ASP    37      10.174  18.420   3.082  1.00 24.83      5FD1 421
ATOM    288  CB  ASP    37       9.178  15.397   2.826  1.00 23.61      5FD1 422
ATOM    289  CG  ASP    37       9.305  13.961   2.299  1.00 27.24      5FD1 423
ATOM    290  OD1 ASP    37      10.381  13.616   1.786  1.00 27.50      5FD1 424
ATOM    291  OD2 ASP    37       8.354  13.171   2.470  1.00 29.13      5FD1 425
ATOM    292  N   GLU    38       9.727  17.434   5.098  1.00 19.30      5FD1 426
ATOM    293  CA  GLU    38       9.288  18.632   5.766  1.00 17.83      5FD1 427
ATOM    294  C   GLU    38      10.368  19.550   6.304  1.00 16.49      5FD1 428
ATOM    295  O   GLU    38      10.127  20.763   6.329  1.00 17.65      5FD1 429
ATOM    296  CB  GLU    38       8.391  18.224   6.875  1.00 18.84      5FD1 430
ATOM    297  CG  GLU    38       7.176  17.528   6.329  1.00 19.67      5FD1 431
ATOM    298  CD  GLU    38       6.354  16.864   7.391  1.00 23.29      5FD1 432
ATOM    299  OE1 GLU    38       6.386  17.276   8.547  1.00 22.33      5FD1 433
ATOM    300  OE2 GLU    38       5.722  15.862   7.046  1.00 26.82      5FD1 434
ATOM    301  N   CYS    39      11.499  18.977   6.706  1.00 12.72      5FD1 435
ATOM    302  CA  CYS    39      12.593  19.747   7.235  1.00 12.70      5FD1 436
ATOM    303  C   CYS    39      13.105  20.727   6.202  1.00 13.51      5FD1 437
ATOM    304  O   CYS    39      13.326  20.369   5.043  1.00 13.31      5FD1 438
ATOM    305  CB  CYS    39      13.682  18.785   7.660  1.00 11.98      5FD1 439
ATOM    306  SG  CYS    39      15.159  19.616   8.291  1.00 14.10      5FD1 440
ATOM    307  N   ILE    40      13.286  21.978   6.627  1.00 11.98      5FD1 441
ATOM    308  CA  ILE    40      13.824  22.954   5.708  1.00 13.79      5FD1 442
ATOM    309  C   ILE    40      15.301  23.190   5.938  1.00 14.60      5FD1 443
ATOM    310  O   ILE    40      15.843  24.149   5.391  1.00 16.42      5FD1 444
ATOM    311  CB  ILE    40      13.027  24.311   5.794  1.00 13.11      5FD1 445
ATOM    312  CG1 ILE    40      13.053  24.968   7.147  1.00 13.61      5FD1 446
ATOM    313  CG2 ILE    40      11.601  23.984   5.368  1.00 12.63      5FD1 447
ATOM    314  CD1 ILE    40      12.415  26.387   7.190  1.00 14.38      5FD1 448
ATOM    315  N   ASP    41      15.989  22.352   6.726  1.00 14.03      5FD1 449
ATOM    316  CA  ASP    41      17.423  22.507   6.960  1.00 15.56      5FD1 450
ATOM    317  C   ASP    41      17.872  23.844   7.500  1.00 15.19      5FD1 451
ATOM    318  O   ASP    41      18.932  24.384   7.174  1.00 13.80      5FD1 452
ATOM    319  CB  ASP    41      18.208  22.240   5.661  1.00 18.57      5FD1 453
ATOM    320  CG  ASP    41      18.124  20.804   5.204  1.00 19.76      5FD1 454
ATOM    321  OD1 ASP    41      18.709  19.959   5.851  1.00 18.06      5FD1 455
ATOM    322  OD2 ASP    41      17.443  20.480   4.221  1.00 22.98      5FD1 456
ATOM    323  N   CYS    42      17.028  24.469   8.309  1.00 14.24      5FD1 457
ATOM    324  CA  CYS    42      17.396  25.724   8.953  1.00 13.55      5FD1 458
ATOM    325  C   CYS    42      18.457  25.584  10.040  1.00 15.05      5FD1 459
ATOM    326  O   CYS    42      18.995  26.581  10.544  1.00 14.95      5FD1 460
ATOM    327  CB  CYS    42      16.177  26.325   9.541  1.00 14.05      5FD1 461
ATOM    328  SG  CYS    42      15.650  25.570  11.091  1.00 15.18      5FD1 462
ATOM    329  N   ALA    43      18.718  24.329  10.462  1.00 14.27      5FD1 463
ATOM    330  CA  ALA    43      19.706  23.969  11.453  1.00 13.55      5FD1 464
ATOM    331  C   ALA    43      19.511  24.508  12.843  1.00 14.62      5FD1 465
ATOM    332  O   ALA    43      20.396  24.345  13.669  1.00 16.57      5FD1 466
ATOM    333  CB  ALA    43      21.119  24.390  11.017  1.00 14.90      5FD1 467
ATOM    334  N   LEU    44      18.392  25.144  13.165  1.00 16.72      5FD1 468
ATOM    335  CA  LEU    44      18.179  25.719  14.485  1.00 16.41      5FD1 469
ATOM    336  C   LEU    44      18.069  24.731  15.654  1.00 16.37      5FD1 470
ATOM    337  O   LEU    44      18.393  25.045  16.813  1.00 14.63      5FD1 471
ATOM    338  CB  LEU    44      16.927  26.605  14.345  1.00 15.78      5FD1 472
ATOM    339  CG  LEU    44      17.008  28.135  14.170  1.00 16.01      5FD1 473
ATOM    340  CD1 LEU    44      18.240  28.581  13.476  1.00 16.05      5FD1 474
ATOM    341  CD2 LEU    44      15.861  28.571  13.320  1.00 15.71      5FD1 475
ATOM    342  N   CYS    45      17.644  23.488  15.358  1.00 16.45      5FD1 476
ATOM    343  CA  CYS    45      17.463  22.466  16.382  1.00 16.35      5FD1 477
ATOM    344  C   CYS    45      18.770  21.885  16.834  1.00 15.67      5FD1 478
ATOM    345  O   CYS    45      18.868  21.516  18.004  1.00 16.20      5FD1 479
ATOM    346  CB  CYS    45      16.596  21.315  15.873  1.00 16.84      5FD1 480
ATOM    347  SG  CYS    45      17.151  20.589  14.291  1.00 16.92      5FD1 481
ATOM    348  N   GLU    46      19.816  21.802  16.007  1.00 16.21      5FD1 482
ATOM    349  CA  GLU    46      20.928  21.041  16.494  1.00 18.87      5FD1 483
ATOM    350  C   GLU    46      21.791  21.690  17.557  1.00 18.17      5FD1 484
ATOM    351  O   GLU    46      22.277  20.916  18.385  1.00 19.59      5FD1 485
ATOM    352  CB  GLU    46      21.774  20.571  15.356  1.00 20.17      5FD1 486
ATOM    353  CG  GLU    46      22.506  21.529  14.558  1.00 23.36      5FD1 487
ATOM    354  CD  GLU    46      23.938  21.065  14.494  1.00 26.54      5FD1 488
ATOM    355  OE1 GLU    46      24.590  21.126  15.545  1.00 29.28      5FD1 489
ATOM    356  OE2 GLU    46      24.411  20.679  13.418  1.00 26.34      5FD1 490
ATOM    357  N   PRO    47      21.864  23.011  17.774  1.00 16.01      5FD1 491
ATOM    358  CA  PRO    47      22.401  23.568  18.996  1.00 17.07      5FD1 492
ATOM    359  C   PRO    47      21.510  23.348  20.217  1.00 16.95      5FD1 493
ATOM    360  O   PRO    47      22.041  23.360  21.316  1.00 18.07      5FD1 494
ATOM    361  CB  PRO    47      22.605  25.033  18.637  1.00 17.52      5FD1 495
ATOM    362  CG  PRO    47      22.732  25.070  17.155  1.00 16.56      5FD1 496
ATOM    363  CD  PRO    47      21.629  24.100  16.838  1.00 15.50      5FD1 497
ATOM    364  N   GLU    48      20.201  23.141  20.042  1.00 16.90      5FD1 498
ATOM    365  CA  GLU    48      19.272  22.969  21.142  1.00 17.16      5FD1 499
ATOM    366  C   GLU    48      19.253  21.580  21.734  1.00 17.87      5FD1 500
ATOM    367  O   GLU    48      18.864  21.467  22.894  1.00 18.17      5FD1 501
ATOM    368  CB  GLU    48      17.830  23.275  20.736  1.00 18.41      5FD1 502
ATOM    369  CG  GLU    48      17.538  24.694  20.267  1.00 20.48      5FD1 503
ATOM    370  CD  GLU    48      17.944  25.730  21.298  1.00 22.94      5FD1 504
ATOM    371  OE1 GLU    48      17.345  25.736  22.370  1.00 23.89      5FD1 505
ATOM    372  OE2 GLU    48      18.890  26.491  21.060  1.00 24.75      5FD1 506
ATOM    373  N   CYS    49      19.682  20.514  21.043  1.00 17.24      5FD1 507
ATOM    374  CA  CYS    49      19.615  19.173  21.626  1.00 15.99      5FD1 508
ATOM    375  C   CYS    49      20.594  18.982  22.795  1.00 15.45      5FD1 509
ATOM    376  O   CYS    49      21.810  18.977  22.562  1.00 15.54      5FD1 510
ATOM    377  CB  CYS    49      19.926  18.117  20.567  1.00 14.98      5FD1 511
ATOM    378  SG  CYS    49      19.862  16.463  21.288  1.00 14.84      5FD1 512
ATOM    379  N   PRO    50      20.215  18.747  24.049  1.00 15.69      5FD1 513
ATOM    380  CA  PRO    50      21.188  18.465  25.113  1.00 16.33      5FD1 514
ATOM    381  C   PRO    50      22.094  17.260  24.847  1.00 17.08      5FD1 515
ATOM    382  O   PRO    50      23.308  17.268  25.080  1.00 19.11      5FD1 516
ATOM    383  CB  PRO    50      20.310  18.321  26.330  1.00 15.51      5FD1 517
ATOM    384  CG  PRO    50      19.100  19.153  26.008  1.00 14.33      5FD1 518
ATOM    385  CD  PRO    50      18.843  18.817  24.547  1.00 14.09      5FD1 519
ATOM    386  N   ALA    51      21.520  16.254  24.201  1.00 15.67      5FD1 520
ATOM    387  CA  ALA    51      22.183  15.013  23.888  1.00 14.31      5FD1 521
ATOM    388  C   ALA    51      23.094  15.098  22.670  1.00 14.32      5FD1 522
ATOM    389  O   ALA    51      23.737  14.114  22.279  1.00 13.88      5FD1 523
ATOM    390  CB  ALA    51      21.117  13.952  23.639  1.00 14.77      5FD1 524
ATOM    391  N   GLN    52      23.147  16.283  22.033  1.00 14.60      5FD1 525
ATOM    392  CA  GLN    52      23.810  16.516  20.771  1.00 14.76      5FD1 526
ATOM    393  C   GLN    52      23.610  15.374  19.798  1.00 13.41      5FD1 527
ATOM    394  O   GLN    52      24.524  14.839  19.192  1.00 14.70      5FD1 528
ATOM    395  CB  GLN    52      25.287  16.790  21.043  1.00 17.96      5FD1 529
ATOM    396  CG  GLN    52      25.383  18.257  21.569  1.00 24.24      5FD1 530
ATOM    397  CD  GLN    52      24.765  19.371  20.656  1.00 27.98      5FD1 531
ATOM    398  OE1 GLN    52      25.344  19.629  19.585  1.00 32.66      5FD1 532
ATOM    399  NE2 GLN    52      23.663  20.105  20.907  1.00 26.22      5FD1 533
ATOM    400  N   ALA    53      22.355  14.981  19.690  1.00 11.65      5FD1 534
ATOM    401  CA  ALA    53      22.017  13.855  18.848  1.00 12.27      5FD1 535
ATOM    402  C   ALA    53      21.554  14.298  17.457  1.00 13.06      5FD1 536
ATOM    403  O   ALA    53      21.378  13.427  16.593  1.00 14.19      5FD1 537
ATOM    404  CB  ALA    53      20.903  13.013  19.514  1.00  9.72      5FD1 538
ATOM    405  N   ILE    54      21.360  15.598  17.156  1.00 11.83      5FD1 539
ATOM    406  CA  ILE    54      20.901  15.979  15.825  1.00 12.35      5FD1 540
ATOM    407  C   ILE    54      22.095  16.322  14.930  1.00 12.83      5FD1 541
ATOM    408  O   ILE    54      23.042  16.964  15.377  1.00 13.75      5FD1 542
ATOM    409  CB  ILE    54      19.903  17.174  15.927  1.00 14.29      5FD1 543
ATOM    410  CG1 ILE    54      18.627  16.705  16.623  1.00 13.79      5FD1 544
ATOM    411  CG2 ILE    54      19.504  17.673  14.540  1.00 13.78      5FD1 545
ATOM    412  CD1 ILE    54      17.430  17.657  16.731  1.00 12.27      5FD1 546
ATOM    413  N   PHE    55      22.045  15.847  13.677  1.00 13.32      5FD1 547
ATOM    414  CA  PHE    55      23.041  16.056  12.641  1.00 13.17      5FD1 548
ATOM    415  C   PHE    55      22.362  16.405  11.335  1.00 11.26      5FD1 549
ATOM    416  O   PHE    55      21.265  15.979  10.986  1.00 10.60      5FD1 550
ATOM    417  CB  PHE    55      23.878  14.802  12.322  1.00 14.54      5FD1 551
ATOM    418  CG  PHE    55      24.753  14.379  13.475  1.00 15.87      5FD1 552
ATOM    419  CD1 PHE    55      24.266  13.515  14.424  1.00 15.76      5FD1 553
ATOM    420  CD2 PHE    55      26.018  14.891  13.573  1.00 16.93      5FD1 554
ATOM    421  CE1 PHE    55      25.047  13.167  15.500  1.00 15.98      5FD1 555
ATOM    422  CE2 PHE    55      26.787  14.534  14.655  1.00 17.39      5FD1 556
ATOM    423  CZ  PHE    55      26.310  13.671  15.617  1.00 16.54      5FD1 557
ATOM    424  N   SER    56      23.076  17.220  10.590  1.00 10.53      5FD1 558
ATOM    425  CA  SER    56      22.763  17.445   9.216  1.00 11.65      5FD1 559
ATOM    426  C   SER    56      22.969  16.062   8.595  1.00 12.42      5FD1 560
ATOM    427  O   SER    56      23.893  15.338   8.981  1.00 13.30      5FD1 561
ATOM    428  CB  SER    56      23.742  18.455   8.625  1.00 12.93      5FD1 562
ATOM    429  OG  SER    56      23.279  18.637   7.304  1.00 16.35      5FD1 563
ATOM    430  N   GLU    57      22.113  15.648   7.669  1.00 14.55      5FD1 564
ATOM    431  CA  GLU    57      22.196  14.346   7.021  1.00 17.44      5FD1 565
ATOM    432  C   GLU    57      23.581  14.005   6.442  1.00 19.34      5FD1 566
ATOM    433  O   GLU    57      24.182  12.940   6.640  1.00 19.29      5FD1 567
ATOM    434  CB  GLU    57      21.116  14.427   6.022  1.00 20.47      5FD1 568
ATOM    435  CG  GLU    57      21.018  13.238   5.124  1.00 25.08      5FD1 569
ATOM    436  CD  GLU    57      20.093  13.380   3.898  1.00 27.90      5FD1 570
ATOM    437  OE1 GLU    57      19.600  14.503   3.602  1.00 28.43      5FD1 571
ATOM    438  OE2 GLU    57      19.888  12.328   3.264  1.00 29.14      5FD1 572
ATOM    439  N   ASP    58      24.184  15.002   5.834  1.00 20.89      5FD1 573
ATOM    440  CA  ASP    58      25.511  14.899   5.246  1.00 22.73      5FD1 574
ATOM    441  C   ASP    58      26.657  14.912   6.262  1.00 21.44      5FD1 575
ATOM    442  O   ASP    58      27.845  14.719   5.910  1.00 21.53      5FD1 576
ATOM    443  CB  ASP    58      25.650  16.050   4.219  1.00 26.07      5FD1 577
ATOM    444  CG  ASP    58      25.253  17.370   4.858  1.00 30.23      5FD1 578
ATOM    445  OD1 ASP    58      25.935  17.770   5.796  1.00 31.57      5FD1 579
ATOM    446  OD2 ASP    58      24.194  17.943   4.542  1.00 33.46      5FD1 580
ATOM    447  N   GLU    59      26.306  15.034   7.546  1.00 20.41      5FD1 581
ATOM    448  CA  GLU    59      27.278  14.977   8.623  1.00 19.17      5FD1 582
ATOM    449  C   GLU    59      26.999  13.820   9.586  1.00 17.49      5FD1 583
ATOM    450  O   GLU    59      27.687  13.678  10.599  1.00 18.36      5FD1 584
ATOM    451  CB  GLU    59      27.300  16.316   9.417  1.00 21.30      5FD1 585
ATOM    452  CG  GLU    59      27.850  17.503   8.609  1.00 23.95      5FD1 586
ATOM    453  CD  GLU    59      27.802  18.847   9.345  1.00 27.75      5FD1 587
ATOM    454  OE1 GLU    59      28.025  18.868  10.564  1.00 28.18      5FD1 588
ATOM    455  OE2 GLU    59      27.533  19.893   8.732  1.00 31.49      5FD1 589
ATOM    456  N   VAL    60      26.034  12.936   9.308  1.00 16.40      5FD1 590
ATOM    457  CA  VAL    60      25.744  11.797  10.178  1.00 14.85      5FD1 591
ATOM    458  C   VAL    60      27.021  10.955  10.249  1.00 15.07      5FD1 592
ATOM    459  O   VAL    60      27.612  10.669   9.186  1.00 15.70      5FD1 593
ATOM    460  CB  VAL    60      24.552  11.007   9.565  1.00 14.63      5FD1 594
ATOM    461  CG1 VAL    60      24.306   9.725  10.358  1.00 14.37      5FD1 595
ATOM    462  CG2 VAL    60      23.277  11.821   9.636  1.00 13.71      5FD1 596
ATOM    463  N   PRO    61      27.532  10.562  11.424  1.00 14.53      5FD1 597
ATOM    464  CA  PRO    61      28.716   9.734  11.561  1.00 14.81      5FD1 598
ATOM    465  C   PRO    61      28.516   8.452  10.767  1.00 13.80      5FD1 599
ATOM    466  O   PRO    61      27.381   8.024  10.556  1.00 13.11      5FD1 600
ATOM    467  CB  PRO    61      28.843   9.533  13.033  1.00 13.95      5FD1 601
ATOM    468  CG  PRO    61      28.342  10.845  13.560  1.00 14.19      5FD1 602
ATOM    469  CD  PRO    61      27.101  11.034  12.715  1.00 13.18      5FD1 603
ATOM    470  N   GLU    62      29.582   7.851  10.280  1.00 14.79      5FD1 604
ATOM    471  CA  GLU    62      29.563   6.623   9.515  1.00 16.53      5FD1 605
ATOM    472  C   GLU    62      28.828   5.485  10.242  1.00 16.77      5FD1 606
ATOM    473  O   GLU    62      27.952   4.794   9.704  1.00 15.90      5FD1 607
ATOM    474  CB  GLU    62      31.035   6.257   9.216  1.00 18.25      5FD1 608
ATOM    475  CG  GLU    62      31.272   5.155   8.157  1.00 20.35      5FD1 609
ATOM    476  CD  GLU    62      31.068   3.746   8.697  1.00 22.58      5FD1 610
ATOM    477  OE1 GLU    62      31.505   3.475   9.819  1.00 23.84      5FD1 611
ATOM    478  OE2 GLU    62      30.420   2.946   8.028  1.00 23.55      5FD1 612
ATOM    479  N   ASP    63      29.117   5.330  11.522  1.00 17.93      5FD1 613
ATOM    480  CA  ASP    63      28.474   4.292  12.317  1.00 19.45      5FD1 614
ATOM    481  C   ASP    63      27.059   4.650  12.761  1.00 17.29      5FD1 615
ATOM    482  O   ASP    63      26.525   3.932  13.582  1.00 18.52      5FD1 616
ATOM    483  CB  ASP    63      29.364   4.027  13.510  1.00 22.24      5FD1 617
ATOM    484  CG  ASP    63      29.423   5.161  14.531  1.00 26.89      5FD1 618
ATOM    485  OD1 ASP    63      29.223   6.350  14.208  1.00 26.43      5FD1 619
ATOM    486  OD2 ASP    63      29.688   4.821  15.688  1.00 30.51      5FD1 620
ATOM    487  N   MET    64      26.443   5.752  12.311  1.00 14.47      5FD1 621
ATOM    488  CA  MET    64      25.052   6.075  12.586  1.00 14.85      5FD1 622
ATOM    489  C   MET    64      24.258   6.284  11.310  1.00 13.49      5FD1 623
ATOM    490  O   MET    64      23.132   6.782  11.312  1.00 12.18      5FD1 624
ATOM    491  CB  MET    64      24.953   7.313  13.428  1.00 16.10      5FD1 625
ATOM    492  CG  MET    64      25.384   6.788  14.770  1.00 18.44      5FD1 626
ATOM    493  SD  MET    64      24.935   7.857  16.129  1.00 21.33      5FD1 627
ATOM    494  CE  MET    64      26.294   8.972  16.236  1.00 21.82      5FD1 628
ATOM    495  N   GLN    65      24.785   5.847  10.171  1.00 13.37      5FD1 629
ATOM    496  CA  GLN    65      24.111   6.003   8.886  1.00 14.16      5FD1 630
ATOM    497  C   GLN    65      22.720   5.405   8.821  1.00 12.97      5FD1 631
ATOM    498  O   GLN    65      21.870   5.871   8.066  1.00 11.94      5FD1 632
ATOM    499  CB  GLN    65      24.939   5.380   7.756  1.00 14.95      5FD1 633
ATOM    500  CG  GLN    65      26.140   6.258   7.465  1.00 14.09      5FD1 634
ATOM    501  CD  GLN    65      25.808   7.570   6.773  1.00 14.46      5FD1 635
ATOM    502  OE1 GLN    65      25.167   7.594   5.722  1.00 14.63      5FD1 636
ATOM    503  NE2 GLN    65      26.270   8.704   7.253  1.00 15.10      5FD1 637
ATOM    504  N   GLU    66      22.421   4.414   9.646  1.00 14.23      5FD1 638
ATOM    505  CA  GLU    66      21.142   3.724   9.709  1.00 15.00      5FD1 639
ATOM    506  C   GLU    66      20.059   4.683  10.100  1.00 11.43      5FD1 640
ATOM    507  O   GLU    66      18.897   4.515   9.731  1.00 10.78      5FD1 641
ATOM    508  CB  GLU    66      20.999   2.651  10.794  1.00 19.33      5FD1 642
ATOM    509  CG  GLU    66      22.152   1.913  11.465  1.00 26.27      5FD1 643
ATOM    510  CD  GLU    66      23.272   2.608  12.271  1.00 28.55      5FD1 644
ATOM    511  OE1 GLU    66      24.139   3.194  11.614  1.00 29.30      5FD1 645
ATOM    512  OE2 GLU    66      23.343   2.502  13.509  1.00 29.84      5FD1 646
ATOM    513  N   PHE    67      20.417   5.668  10.915  1.00 10.31      5FD1 647
ATOM    514  CA  PHE    67      19.415   6.573  11.405  1.00 10.08      5FD1 648
ATOM    515  C   PHE    67      18.771   7.436  10.362  1.00 11.45      5FD1 649
ATOM    516  O   PHE    67      17.628   7.853  10.581  1.00 11.79      5FD1 650
ATOM    517  CB  PHE    67      20.017   7.433  12.478  1.00  9.46      5FD1 651
ATOM    518  CG  PHE    67      20.139   6.638  13.756  1.00 10.02      5FD1 652
ATOM    519  CD1 PHE    67      19.046   6.610  14.611  1.00 10.22      5FD1 653
ATOM    520  CD2 PHE    67      21.306   5.963  14.056  1.00  9.31      5FD1 654
ATOM    521  CE1 PHE    67      19.134   5.896  15.781  1.00 10.46      5FD1 655
ATOM    522  CE2 PHE    67      21.390   5.248  15.238  1.00  9.50      5FD1 656
ATOM    523  CZ  PHE    67      20.304   5.220  16.085  1.00  9.77      5FD1 657
ATOM    524  N   ILE    68      19.416   7.682   9.207  1.00 11.42      5FD1 658
ATOM    525  CA  ILE    68      18.841   8.530   8.162  1.00 11.45      5FD1 659
ATOM    526  C   ILE    68      17.574   7.866   7.652  1.00 12.46      5FD1 660
ATOM    527  O   ILE    68      16.506   8.457   7.762  1.00 13.24      5FD1 661
ATOM    528  CB  ILE    68      19.838   8.722   7.022  1.00 13.12      5FD1 662
ATOM    529  CG1 ILE    68      21.117   9.355   7.517  1.00 12.96      5FD1 663
ATOM    530  CG2 ILE    68      19.216   9.629   5.988  1.00 13.94      5FD1 664
ATOM    531  CD1 ILE    68      22.232   9.376   6.450  1.00 15.66      5FD1 665
ATOM    532  N   GLN    69      17.638   6.605   7.214  1.00 13.41      5FD1 666
ATOM    533  CA  GLN    69      16.468   5.869   6.765  1.00 14.23      5FD1 667
ATOM    534  C   GLN    69      15.512   5.636   7.923  1.00 12.28      5FD1 668
ATOM    535  O   GLN    69      14.303   5.705   7.713  1.00 12.82      5FD1 669
ATOM    536  CB  GLN    69      16.847   4.514   6.195  1.00 17.11      5FD1 670
ATOM    537  CG  GLN    69      15.658   3.943   5.447  1.00 23.26      5FD1 671
ATOM    538  CD  GLN    69      15.872   2.572   4.810  1.00 28.31      5FD1 672
ATOM    539  OE1 GLN    69      16.834   2.279   4.057  1.00 30.74      5FD1 673
ATOM    540  NE2 GLN    69      14.915   1.709   5.141  1.00 29.65      5FD1 674
ATOM    541  N   LEU    70      15.960   5.388   9.152  1.00 12.45      5FD1 675
ATOM    542  CA  LEU    70      15.058   5.207  10.278  1.00 12.72      5FD1 676
ATOM    543  C   LEU    70      14.204   6.456  10.524  1.00 11.66      5FD1 677
ATOM    544  O   LEU    70      13.001   6.348  10.728  1.00 12.79      5FD1 678
ATOM    545  CB  LEU    70      15.854   4.903  11.535  1.00 14.23      5FD1 679
ATOM    546  CG  LEU    70      15.689   3.680  12.428  1.00 15.60      5FD1 680
ATOM    547  CD1 LEU    70      16.107   4.185  13.779  1.00 17.18      5FD1 681
ATOM    548  CD2 LEU    70      14.297   3.064  12.447  1.00 14.37      5FD1 682
ATOM    549  N   ASN    71      14.765   7.658  10.454  1.00 10.80      5FD1 683
ATOM    550  CA  ASN    71      13.990   8.887  10.637  1.00 10.34      5FD1 684
ATOM    551  C   ASN    71      12.892   8.983   9.589  1.00 10.50      5FD1 685
ATOM    552  O   ASN    71      11.724   9.232   9.905  1.00 11.29      5FD1 686
ATOM    553  CB  ASN    71      14.933  10.132  10.564  1.00  8.03      5FD1 687
ATOM    554  CG  ASN    71      15.612  10.487  11.895  1.00  8.93      5FD1 688
ATOM    555  OD1 ASN    71      15.424  11.569  12.442  1.00  8.99      5FD1 689
ATOM    556  ND2 ASN    71      16.429   9.646  12.518  1.00  8.03      5FD1 690
ATOM    557  N   ALA    72      13.258   8.623   8.354  1.00 11.38      5FD1 691
ATOM    558  CA  ALA    72      12.360   8.648   7.231  1.00 12.78      5FD1 692
ATOM    559  C   ALA    72      11.173   7.704   7.406  1.00 15.47      5FD1 693
ATOM    560  O   ALA    72      10.028   8.148   7.314  1.00 15.58      5FD1 694
ATOM    561  CB  ALA    72      13.129   8.282   5.982  1.00 12.31      5FD1 695
ATOM    562  N   GLU    73      11.413   6.441   7.764  1.00 15.94      5FD1 696
ATOM    563  CA  GLU    73      10.379   5.452   8.014  1.00 14.55      5FD1 697
ATOM    564  C   GLU    73       9.525   5.741   9.216  1.00 14.32      5FD1 698
ATOM    565  O   GLU    73       8.304   5.687   9.127  1.00 14.80      5FD1 699
ATOM    566  CB  GLU    73      10.999   4.140   8.241  1.00 18.23      5FD1 700
ATOM    567  CG  GLU    73      11.763   3.669   7.056  1.00 20.18      5FD1 701
ATOM    568  CD  GLU    73      10.910   3.085   5.951  1.00 25.11      5FD1 702
ATOM    569  OE1 GLU    73       9.719   2.800   6.107  1.00 25.85      5FD1 703
ATOM    570  OE2 GLU    73      11.486   2.903   4.894  1.00 26.97      5FD1 704
ATOM    571  N   LEU    74      10.097   6.045  10.385  1.00 12.73      5FD1 705
ATOM    572  CA  LEU    74       9.275   6.248  11.567  1.00 13.22      5FD1 706
ATOM    573  C   LEU    74       8.484   7.537  11.525  1.00 14.05      5FD1 707
ATOM    574  O   LEU    74       7.424   7.607  12.141  1.00 14.67      5FD1 708
ATOM    575  CB  LEU    74      10.150   6.214  12.811  1.00 13.22      5FD1 709
ATOM    576  CG  LEU    74      10.792   4.846  13.064  1.00 12.32      5FD1 710
ATOM    577  CD1 LEU    74      11.786   4.908  14.183  1.00 10.82      5FD1 711
ATOM    578  CD2 LEU    74       9.693   3.851  13.405  1.00 12.77      5FD1 712
ATOM    579  N   ALA    75       8.908   8.549  10.763  1.00 15.66      5FD1 713
ATOM    580  CA  ALA    75       8.185   9.813  10.662  1.00 16.13      5FD1 714
ATOM    581  C   ALA    75       6.834   9.632   9.998  1.00 16.84      5FD1 715
ATOM    582  O   ALA    75       5.906  10.421  10.214  1.00 18.29      5FD1 716
ATOM    583  CB  ALA    75       8.998  10.805   9.838  1.00 16.42      5FD1 717
ATOM    584  N   GLU    76       6.758   8.598   9.162  1.00 17.63      5FD1 718
ATOM    585  CA  GLU    76       5.554   8.209   8.476  1.00 19.07      5FD1 719
ATOM    586  C   GLU    76       4.608   7.525   9.458  1.00 20.02      5FD1 720
ATOM    587  O   GLU    76       3.394   7.528   9.266  1.00 22.76      5FD1 721
ATOM    588  CB  GLU    76       5.880   7.241   7.374  1.00 19.57      5FD1 722
ATOM    589  CG  GLU    76       6.754   7.809   6.275  1.00 24.09      5FD1 723
ATOM    590  CD  GLU    76       6.084   8.982   5.584  1.00 28.42      5FD1 724
ATOM    591  OE1 GLU    76       4.958   8.833   5.094  1.00 29.58      5FD1 725
ATOM    592  OE2 GLU    76       6.654  10.084   5.554  1.00 32.71      5FD1 726
ATOM    593  N   VAL    77       5.051   6.927  10.567  1.00 20.35      5FD1 727
ATOM    594  CA  VAL    77       4.108   6.249  11.435  1.00 18.22      5FD1 728
ATOM    595  C   VAL    77       3.858   6.883  12.781  1.00 18.06      5FD1 729
ATOM    596  O   VAL    77       2.821   6.635  13.395  1.00 19.85      5FD1 730
ATOM    597  CB  VAL    77       4.540   4.786  11.613  1.00 20.06      5FD1 731
ATOM    598  CG1 VAL    77       4.423   4.109  10.249  1.00 20.35      5FD1 732
ATOM    599  CG2 VAL    77       5.942   4.651  12.174  1.00 19.68      5FD1 733
ATOM    600  N   TRP    78       4.772   7.706  13.254  1.00 17.42      5FD1 734
ATOM    601  CA  TRP    78       4.655   8.320  14.556  1.00 17.39      5FD1 735
ATOM    602  C   TRP    78       3.875   9.620  14.513  1.00 18.47      5FD1 736
ATOM    603  O   TRP    78       3.885  10.314  13.498  1.00 19.09      5FD1 737
ATOM    604  CB  TRP    78       6.037   8.558  15.108  1.00 15.88      5FD1 738
ATOM    605  CG  TRP    78       6.675   7.305  15.730  1.00 16.50      5FD1 739
ATOM    606  CD1 TRP    78       6.004   6.129  16.019  1.00 17.18      5FD1 740
ATOM    607  CD2 TRP    78       8.005   7.203  16.068  1.00 16.15      5FD1 741
ATOM    608  NE1 TRP    78       6.902   5.300  16.529  1.00 15.16      5FD1 742
ATOM    609  CE2 TRP    78       8.103   5.911  16.567  1.00 16.56      5FD1 743
ATOM    610  CE3 TRP    78       9.046   8.097  16.176  1.00 15.41      5FD1 744
ATOM    611  CZ2 TRP    78       9.264   5.497  17.177  1.00 16.07      5FD1 745
ATOM    612  CZ3 TRP    78      10.198   7.683  16.793  1.00 15.65      5FD1 746
ATOM    613  CH2 TRP    78      10.305   6.395  17.282  1.00 16.54      5FD1 747
ATOM    614  N   PRO    79       3.152  10.002  15.562  1.00 18.18      5FD1 748
ATOM    615  CA  PRO    79       2.436  11.287  15.639  1.00 18.07      5FD1 749
ATOM    616  C   PRO    79       3.313  12.528  15.689  1.00 17.56      5FD1 750
ATOM    617  O   PRO    79       4.387  12.510  16.296  1.00 17.91      5FD1 751
ATOM    618  CB  PRO    79       1.607  11.168  16.876  1.00 17.71      5FD1 752
ATOM    619  CG  PRO    79       2.465  10.250  17.702  1.00 16.92      5FD1 753
ATOM    620  CD  PRO    79       2.774   9.161  16.678  1.00 16.61      5FD1 754
ATOM    621  N   ASN    80       2.874  13.639  15.116  1.00 17.92      5FD1 755
ATOM    622  CA  ASN    80       3.608  14.906  15.187  1.00 18.54      5FD1 756
ATOM    623  C   ASN    80       3.739  15.415  16.612  1.00 17.67      5FD1 757
ATOM    624  O   ASN    80       2.784  15.293  17.388  1.00 17.94      5FD1 758
ATOM    625  CB  ASN    80       2.856  15.918  14.355  1.00 20.76      5FD1 759
ATOM    626  CG  ASN    80       3.555  17.191  13.913  1.00 21.48      5FD1 760
ATOM    627  OD1 ASN    80       2.848  18.138  13.575  1.00 22.78      5FD1 761
ATOM    628  ND2 ASN    80       4.861  17.315  13.791  1.00 20.64      5FD1 762
ATOM    629  N   ILE    81       4.891  15.940  17.032  1.00 15.03      5FD1 763
ATOM    630  CA  ILE    81       4.970  16.536  18.338  1.00 15.25      5FD1 764
ATOM    631  C   ILE    81       5.283  18.018  18.086  1.00 17.21      5FD1 765
ATOM    632  O   ILE    81       6.205  18.324  17.330  1.00 17.94      5FD1 766
ATOM    633  CB  ILE    81       6.069  15.827  19.240  1.00 14.59      5FD1 767
ATOM    634  CG1 ILE    81       6.099  16.643  20.531  1.00 13.44      5FD1 768
ATOM    635  CG2 ILE    81       7.433  15.635  18.559  1.00 11.35      5FD1 769
ATOM    636  CD1 ILE    81       7.180  16.185  21.498  1.00 16.54      5FD1 770
ATOM    637  N   THR    82       4.526  18.983  18.637  1.00 18.27      5FD1 771
ATOM    638  CA  THR    82       4.848  20.405  18.511  1.00 20.27      5FD1 772
ATOM    639  C   THR    82       5.158  21.084  19.865  1.00 21.88      5FD1 773
ATOM    640  O   THR    82       5.601  22.232  19.881  1.00 23.70      5FD1 774
ATOM    641  CB  THR    82       3.682  21.130  17.801  1.00 19.12      5FD1 775
ATOM    642  OG1 THR    82       2.496  20.940  18.574  1.00 20.62      5FD1 776
ATOM    643  CG2 THR    82       3.500  20.610  16.394  1.00 19.44      5FD1 777
ATOM    644  N   GLU    83       4.918  20.500  21.046  1.00 22.21      5FD1 778
ATOM    645  CA  GLU    83       5.228  21.149  22.329  1.00 23.22      5FD1 779
ATOM    646  C   GLU    83       6.305  20.387  23.058  1.00 21.65      5FD1 780
ATOM    647  O   GLU    83       6.257  19.151  23.096  1.00 24.12      5FD1 781
ATOM    648  CB  GLU    83       4.083  21.164  23.340  1.00 25.58      5FD1 782
ATOM    649  CG  GLU    83       2.820  21.889  22.899  1.00 30.97      5FD1 783
ATOM    650  CD  GLU    83       1.926  22.357  24.067  1.00 34.94      5FD1 784
ATOM    651  OE1 GLU    83       2.330  23.162  24.937  1.00 35.70      5FD1 785
ATOM    652  OE2 GLU    83       0.717  22.038  24.088  1.00 37.93      5FD1 786
ATOM    653  N   LYS    84       7.261  21.090  23.620  1.00 19.81      5FD1 787
ATOM    654  CA  LYS    84       8.253  20.534  24.515  1.00 20.43      5FD1 788
ATOM    655  C   LYS    84       7.517  19.898  25.679  1.00 22.68      5FD1 789
ATOM    656  O   LYS    84       6.454  20.367  26.139  1.00 24.74      5FD1 790
ATOM    657  CB  LYS    84       9.113  21.572  25.165  1.00 19.93      5FD1 791
ATOM    658  CG  LYS    84      10.403  21.045  25.770  1.00 21.87      5FD1 792
ATOM    659  CD  LYS    84      10.952  21.934  26.865  1.00 23.71      5FD1 793
ATOM    660  CE  LYS    84      11.444  21.032  28.041  1.00 25.47      5FD1 794
ATOM    661  NZ  LYS    84      12.553  20.131  27.701  1.00 25.29      5FD1 795
ATOM    662  N   LYS    85       8.091  18.831  26.207  1.00 21.25      5FD1 796
ATOM    663  CA  LYS    85       7.557  18.235  27.400  1.00 20.75      5FD1 797
ATOM    664  C   LYS    85       8.766  17.872  28.257  1.00 21.02      5FD1 798
ATOM    665  O   LYS    85       9.910  18.287  27.975  1.00 21.86      5FD1 799
ATOM    666  CB  LYS    85       6.665  17.019  27.003  1.00 20.33      5FD1 800
ATOM    667  CG  LYS    85       7.269  15.705  26.544  1.00 21.46      5FD1 801
ATOM    668  CD  LYS    85       6.557  15.134  25.328  1.00 23.66      5FD1 802
ATOM    669  CE  LYS    85       5.125  14.676  25.508  1.00 24.85      5FD1 803
ATOM    670  NZ  LYS    85       4.554  14.367  24.191  1.00 26.27      5FD1 804
ATOM    671  N   ASP    86       8.563  17.168  29.358  1.00 21.48      5FD1 805
ATOM    672  CA  ASP    86       9.648  16.827  30.260  1.00 21.92      5FD1 806
ATOM    673  C   ASP    86      10.500  15.743  29.676  1.00 19.66      5FD1 807
ATOM    674  O   ASP    86       9.983  14.872  28.981  1.00 18.00      5FD1 808
ATOM    675  CB  ASP    86       9.170  16.279  31.608  1.00 24.69      5FD1 809
ATOM    676  CG  ASP    86       8.800  17.416  32.511  1.00 28.38      5FD1 810
ATOM    677  OD1 ASP    86       9.714  18.113  32.994  1.00 30.69      5FD1 811
ATOM    678  OD2 ASP    86       7.592  17.610  32.690  1.00 30.62      5FD1 812
ATOM    679  N   PRO    87      11.790  15.740  29.961  1.00 20.90      5FD1 813
ATOM    680  CA  PRO    87      12.676  14.667  29.570  1.00 19.58      5FD1 814
ATOM    681  C   PRO    87      12.233  13.346  30.186  1.00 21.10      5FD1 815
ATOM    682  O   PRO    87      11.493  13.291  31.191  1.00 23.42      5FD1 816
ATOM    683  CB  PRO    87      14.026  15.174  30.028  1.00 19.09      5FD1 817
ATOM    684  CG  PRO    87      13.886  16.676  29.979  1.00 18.76      5FD1 818
ATOM    685  CD  PRO    87      12.524  16.828  30.621  1.00 19.93      5FD1 819
ATOM    686  N   LEU    88      12.585  12.239  29.546  1.00 20.07      5FD1 820
ATOM    687  CA  LEU    88      12.302  10.939  30.130  1.00 19.87      5FD1 821
ATOM    688  C   LEU    88      12.973  10.869  31.506  1.00 21.37      5FD1 822
ATOM    689  O   LEU    88      14.008  11.511  31.722  1.00 21.63      5FD1 823
ATOM    690  CB  LEU    88      12.838   9.846  29.198  1.00 18.05      5FD1 824
ATOM    691  CG  LEU    88      12.100   9.667  27.873  1.00 15.40      5FD1 825
ATOM    692  CD1 LEU    88      12.759   8.592  27.063  1.00 13.61      5FD1 826
ATOM    693  CD2 LEU    88      10.669   9.258  28.129  1.00 16.28      5FD1 827
ATOM    694  N   PRO    89      12.488  10.093  32.482  1.00 23.75      5FD1 828
ATOM    695  CA  PRO    89      12.823  10.228  33.920  1.00 24.54      5FD1 829
ATOM    696  C   PRO    89      14.296  10.078  34.276  1.00 24.44      5FD1 830
ATOM    697  O   PRO    89      14.883  10.885  35.023  1.00 26.57      5FD1 831
ATOM    698  CB  PRO    89      11.960   9.190  34.613  1.00 24.69      5FD1 832
ATOM    699  CG  PRO    89      10.843   9.051  33.594  1.00 24.82      5FD1 833
ATOM    700  CD  PRO    89      11.612   8.960  32.275  1.00 23.86      5FD1 834
ATOM    701  N   ASP    90      14.878   9.099  33.584  1.00 23.12      5FD1 835
ATOM    702  CA  ASP    90      16.266   8.759  33.767  1.00 21.76      5FD1 836
ATOM    703  C   ASP    90      17.103   9.224  32.566  1.00 18.08      5FD1 837
ATOM    704  O   ASP    90      18.178   8.698  32.262  1.00 17.39      5FD1 838
ATOM    705  CB  ASP    90      16.296   7.245  33.987  1.00 25.28      5FD1 839
ATOM    706  CG  ASP    90      16.020   6.766  35.427  1.00 32.71      5FD1 840
ATOM    707  OD1 ASP    90      15.163   7.317  36.141  1.00 34.55      5FD1 841
ATOM    708  OD2 ASP    90      16.619   5.763  35.864  1.00 35.55      5FD1 842
ATOM    709  N   ALA    91      16.669  10.292  31.895  1.00 16.19      5FD1 843
ATOM    710  CA  ALA    91      17.379  10.775  30.734  1.00 17.03      5FD1 844
ATOM    711  C   ALA    91      18.866  11.066  30.945  1.00 16.90      5FD1 845
ATOM    712  O   ALA    91      19.651  10.710  30.061  1.00 16.95      5FD1 846
ATOM    713  CB  ALA    91      16.674  12.032  30.211  1.00 15.00      5FD1 847
ATOM    714  N   GLU    92      19.378  11.590  32.065  1.00 17.99      5FD1 848
ATOM    715  CA  GLU    92      20.810  11.792  32.031  1.00 21.86      5FD1 849
ATOM    716  C   GLU    92      21.660  10.621  32.463  1.00 19.93      5FD1 850
ATOM    717  O   GLU    92      22.851  10.630  32.159  1.00 19.98      5FD1 851
ATOM    718  CB  GLU    92      21.249  13.078  32.815  1.00 27.92      5FD1 852
ATOM    719  CG  GLU    92      20.661  13.622  34.119  1.00 32.93      5FD1 853
ATOM    720  CD  GLU    92      20.724  12.648  35.299  1.00 37.80      5FD1 854
ATOM    721  OE1 GLU    92      19.756  11.859  35.367  1.00 39.97      5FD1 855
ATOM    722  OE2 GLU    92      21.676  12.678  36.130  1.00 39.18      5FD1 856
ATOM    723  N   ASP    93      21.042   9.540  32.958  1.00 19.41      5FD1 857
ATOM    724  CA  ASP    93      21.801   8.314  33.151  1.00 20.05      5FD1 858
ATOM    725  C   ASP    93      22.124   7.713  31.786  1.00 18.45      5FD1 859
ATOM    726  O   ASP    93      23.213   7.214  31.524  1.00 18.33      5FD1 860
ATOM    727  CB  ASP    93      21.013   7.274  33.960  1.00 22.93      5FD1 861
ATOM    728  CG  ASP    93      20.704   7.568  35.429  1.00 25.38      5FD1 862
ATOM    729  OD1 ASP    93      21.379   8.374  36.097  1.00 27.13      5FD1 863
ATOM    730  OD2 ASP    93      19.759   6.941  35.924  1.00 25.90      5FD1 864
ATOM    731  N   TRP    94      21.170   7.806  30.856  1.00 17.47      5FD1 865
ATOM    732  CA  TRP    94      21.349   7.302  29.505  1.00 15.01      5FD1 866
ATOM    733  C   TRP    94      22.027   8.291  28.553  1.00 16.10      5FD1 867
ATOM    734  O   TRP    94      22.510   7.895  27.491  1.00 16.27      5FD1 868
ATOM    735  CB  TRP    94      19.998   6.900  28.979  1.00 14.30      5FD1 869
ATOM    736  CG  TRP    94      19.490   5.609  29.612  1.00 15.13      5FD1 870
ATOM    737  CD1 TRP    94      18.553   5.652  30.601  1.00 14.83      5FD1 871
ATOM    738  CD2 TRP    94      19.896   4.319  29.320  1.00 14.90      5FD1 872
ATOM    739  NE1 TRP    94      18.342   4.404  30.929  1.00 15.16      5FD1 873
ATOM    740  CE2 TRP    94      19.094   3.583  30.175  1.00 13.67      5FD1 874
ATOM    741  CE3 TRP    94      20.727   3.684  28.409  1.00 13.67      5FD1 875
ATOM    742  CZ2 TRP    94      19.119   2.219  30.169  1.00 13.20      5FD1 876
ATOM    743  CZ3 TRP    94      20.737   2.312  28.384  1.00 13.05      5FD1 877
ATOM    744  CH2 TRP    94      19.965   1.595  29.284  1.00 13.17      5FD1 878
ATOM    745  N   ASP    95      22.142   9.579  28.852  1.00 17.60      5FD1 879
ATOM    746  CA  ASP    95      22.787  10.546  27.965  1.00 16.63      5FD1 880
ATOM    747  C   ASP    95      24.251  10.203  27.775  1.00 17.54      5FD1 881
ATOM    748  O   ASP    95      25.060  10.346  28.684  1.00 20.08      5FD1 882
ATOM    749  CB  ASP    95      22.673  11.967  28.545  1.00 16.45      5FD1 883
ATOM    750  CG  ASP    95      23.133  13.144  27.673  1.00 16.94      5FD1 884
ATOM    751  OD1 ASP    95      24.077  13.028  26.897  1.00 18.13      5FD1 885
ATOM    752  OD2 ASP    95      22.532  14.212  27.741  1.00 18.66      5FD1 886
ATOM    753  N   GLY    96      24.670   9.683  26.636  1.00 16.88      5FD1 887
ATOM    754  CA  GLY    96      26.081   9.441  26.405  1.00 18.45      5FD1 888
ATOM    755  C   GLY    96      26.410   7.968  26.329  1.00 18.93      5FD1 889
ATOM    756  O   GLY    96      27.545   7.598  26.002  1.00 19.96      5FD1 890
ATOM    757  N   VAL    97      25.445   7.108  26.666  1.00 16.25      5FD1 891
ATOM    758  CA  VAL    97      25.572   5.658  26.540  1.00 14.92      5FD1 892
ATOM    759  C   VAL    97      25.563   5.363  25.046  1.00 15.57      5FD1 893
ATOM    760  O   VAL    97      24.682   5.877  24.330  1.00 13.93      5FD1 894
ATOM    761  CB  VAL    97      24.380   4.976  27.208  1.00 16.34      5FD1 895
ATOM    762  CG1 VAL    97      24.327   3.490  26.924  1.00 14.47      5FD1 896
ATOM    763  CG2 VAL    97      24.533   5.138  28.692  1.00 16.96      5FD1 897
ATOM    764  N   LYS    98      26.523   4.569  24.572  1.00 16.16      5FD1 898
ATOM    765  CA  LYS    98      26.530   4.262  23.160  1.00 18.85      5FD1 899
ATOM    766  C   LYS    98      25.675   3.023  22.881  1.00 18.64      5FD1 900
ATOM    767  O   LYS    98      25.368   2.233  23.791  1.00 19.56      5FD1 901
ATOM    768  CB  LYS    98      27.971   4.026  22.643  1.00 21.46      5FD1 902
ATOM    769  CG  LYS    98      28.517   2.580  22.876  1.00 26.84      5FD1 903
ATOM    770  CD  LYS    98      29.423   1.975  21.745  1.00 27.75      5FD1 904
ATOM    771  CE  LYS    98      29.542   0.437  21.877  1.00 27.99      5FD1 905
ATOM    772  NZ  LYS    98      30.689   0.000  22.691  1.00 28.48      5FD1 906
ATOM    773  N   GLY    99      25.230   2.851  21.641  1.00 16.15      5FD1 907
ATOM    774  CA  GLY    99      24.541   1.621  21.312  1.00 16.50      5FD1 908
ATOM    775  C   GLY    99      23.110   1.523  21.810  1.00 16.09      5FD1 909
ATOM    776  O   GLY    99      22.593   0.410  22.003  1.00 17.32      5FD1 910
ATOM    777  N   LYS   100      22.403   2.658  21.908  1.00 14.34      5FD1 911
ATOM    778  CA  LYS   100      21.054   2.679  22.412  1.00 11.68      5FD1 912
ATOM    779  C   LYS   100      19.979   2.253  21.446  1.00 10.96      5FD1 913
ATOM    780  O   LYS   100      18.846   2.031  21.867  1.00 10.41      5FD1 914
ATOM    781  CB  LYS   100      20.768   4.048  22.926  1.00 11.06      5FD1 915
ATOM    782  CG  LYS   100      21.510   4.211  24.241  1.00 10.84      5FD1 916
ATOM    783  CD  LYS   100      21.118   5.492  24.944  1.00 11.41      5FD1 917
ATOM    784  CE  LYS   100      21.487   6.768  24.190  1.00 11.05      5FD1 918
ATOM    785  NZ  LYS   100      20.981   7.938  24.910  1.00 12.72      5FD1 919
ATOM    786  N   LEU   101      20.299   2.018  20.186  1.00 13.02      5FD1 920
ATOM    787  CA  LEU   101      19.333   1.558  19.200  1.00 14.43      5FD1 921
ATOM    788  C   LEU   101      18.641   0.258  19.587  1.00 14.57      5FD1 922
ATOM    789  O   LEU   101      17.455   0.081  19.326  1.00 14.42      5FD1 923
ATOM    790  CB  LEU   101      20.019   1.397  17.827  1.00 13.50      5FD1 924
ATOM    791  CG  LEU   101      19.165   1.029  16.611  1.00 12.65      5FD1 925
ATOM    792  CD1 LEU   101      18.102   2.071  16.298  1.00 12.80      5FD1 926
ATOM    793  CD2 LEU   101      20.113   0.877  15.455  1.00 13.72      5FD1 927
ATOM    794  N   GLN   102      19.321  -0.615  20.323  1.00 15.59      5FD1 928
ATOM    795  CA  GLN   102      18.734  -1.883  20.745  1.00 16.06      5FD1 929
ATOM    796  C   GLN   102      17.571  -1.661  21.716  1.00 16.00      5FD1 930
ATOM    797  O   GLN   102      16.699  -2.520  21.856  1.00 16.00      5FD1 931
ATOM    798  CB  GLN   102      19.833  -2.717  21.349  1.00 16.84      5FD1 932
ATOM    799  CG  GLN   102      20.439  -2.101  22.573  1.00 19.51      5FD1 933
ATOM    800  CD  GLN   102      21.436  -2.983  23.317  1.00 21.68      5FD1 934
ATOM    801  OE1 GLN   102      21.141  -4.079  23.782  1.00 23.00      5FD1 935
ATOM    802  NE2 GLN   102      22.664  -2.506  23.474  1.00 24.38      5FD1 936
ATOM    803  N   HIS   103      17.518  -0.452  22.340  1.00 16.14      5FD1 937
ATOM    804  CA  HIS   103      16.453  -0.022  23.228  1.00 13.99      5FD1 938
ATOM    805  C   HIS   103      15.371   0.748  22.525  1.00 11.90      5FD1 939
ATOM    806  O   HIS   103      14.449   1.159  23.236  1.00 14.97      5FD1 940
ATOM    807  CB  HIS   103      16.930   0.891  24.318  1.00 14.39      5FD1 941
ATOM    808  CG  HIS   103      17.954   0.223  25.174  1.00 16.82      5FD1 942
ATOM    809  ND1 HIS   103      19.258   0.458  25.124  1.00 19.20      5FD1 943
ATOM    810  CD2 HIS   103      17.683  -0.759  26.087  1.00 18.64      5FD1 944
ATOM    811  CE1 HIS   103      19.812  -0.365  25.974  1.00 18.87      5FD1 945
ATOM    812  NE2 HIS   103      18.866  -1.087  26.543  1.00 19.51      5FD1 946
ATOM    813  N   LEU   104      15.393   1.028  21.230  1.00 11.31      5FD1 947
ATOM    814  CA  LEU   104      14.316   1.796  20.616  1.00 13.06      5FD1 948
ATOM    815  C   LEU   104      12.936   1.139  20.710  1.00 13.35      5FD1 949
ATOM    816  O   LEU   104      12.838  -0.057  20.462  1.00 13.64      5FD1 950
ATOM    817  CB  LEU   104      14.607   2.014  19.145  1.00 14.49      5FD1 951
ATOM    818  CG  LEU   104      13.711   2.964  18.374  1.00 15.59      5FD1 952
ATOM    819  CD1 LEU   104      14.501   4.144  18.024  1.00 17.91      5FD1 953
ATOM    820  CD2 LEU   104      13.368   2.441  17.010  1.00 17.48      5FD1 954
ATOM    821  N   GLU   105      11.872   1.859  21.033  1.00 11.84      5FD1 955
ATOM    822  CA  GLU   105      10.565   1.262  21.058  1.00 13.85      5FD1 956
ATOM    823  C   GLU   105       9.715   1.894  19.992  1.00 15.24      5FD1 957
ATOM    824  O   GLU   105       9.801   3.116  19.801  1.00 15.00      5FD1 958
ATOM    825  CB  GLU   105       9.820   1.503  22.299  1.00 19.07      5FD1 959
ATOM    826  CG  GLU   105      10.301   0.977  23.647  1.00 25.34      5FD1 960
ATOM    827  CD  GLU   105       9.443   1.682  24.698  1.00 29.64      5FD1 961
ATOM    828  OE1 GLU   105       8.215   1.466  24.711  1.00 30.63      5FD1 962
ATOM    829  OE2 GLU   105      10.004   2.507  25.451  1.00 32.08      5FD1 963
ATOM    830  N   ARG   106       8.925   1.065  19.305  1.00 15.81      5FD1 964
ATOM    831  CA  ARG   106       8.022   1.523  18.278  1.00 18.21      5FD1 965
ATOM    832  C   ARG   106       6.710   2.049  18.845  1.00 18.91      5FD1 966
ATOM    833  O   ARG   106       6.291   1.553  19.881  1.00 19.52      5FD1 967
ATOM    834  CB  ARG   106       7.698   0.407  17.308  1.00 20.88      5FD1 968
ATOM    835  CG  ARG   106       7.318   1.192  16.045  1.00 21.47      5FD1 969
ATOM    836  CD  ARG   106       6.595   0.282  15.152  1.00 23.30      5FD1 970
ATOM    837  NE  ARG   106       5.665   1.006  14.310  1.00 22.12      5FD1 971
ATOM    838  CZ  ARG   106       5.622   0.880  12.973  1.00 20.65      5FD1 972
ATOM    839  NH1 ARG   106       6.636   0.433  12.196  1.00 19.72      5FD1 973
ATOM    840  NH2 ARG   106       4.515   1.357  12.416  1.00 22.14      5FD1 974
ATOM    841  OXT ARG   106       6.115   2.951  18.250  1.00 19.28      5FD1 975
TER     842      ARG   106                                              5FD1 976
HETATM  843 FE1  FS4   107      14.698  20.785  10.230  1.00 13.78      5FD1 977
HETATM  844 FE2  FS4   107      15.047  23.353  11.154  1.00 17.72      5FD1 978
HETATM  845 FE3  FS4   107      15.670  21.188  12.644  1.00 14.62      5FD1 979
HETATM  846 FE4  FS4   107      13.056  21.810  12.187  1.00 15.20      5FD1 980
HETATM  847  S1  FS4   107      13.229  22.577  10.035  1.00 14.50      5FD1 981
HETATM  848  S2  FS4   107      16.706  21.808  10.705  1.00 14.35      5FD1 982
HETATM  849  S3  FS4   107      14.017  19.710  12.153  1.00 15.97      5FD1 983
HETATM  850  S4  FS4   107      14.573  23.071  13.339  1.00 14.86      5FD1 984
HETATM  851 FE1  FS3   108      15.180  16.416  20.671  1.00 16.03      5FD1 985
HETATM  852 FE2  FS3   108      17.650  15.917  21.479  1.00 17.14      5FD1 986
HETATM  853 FE3  FS3   108      15.976  13.885  21.226  1.00 14.05      5FD1 987
HETATM  854  S1  FS3   108      16.338  17.619  22.185  1.00 14.09      5FD1 988
HETATM  855  S2  FS3   108      16.737  15.184  19.534  1.00 13.60      5FD1 989
HETATM  856  S3  FS3   108      13.934  14.813  21.754  1.00 13.62      5FD1 990
HETATM  857  S4  FS3   108      17.436  14.201  22.968  1.00 14.55      5FD1 991
HETATM  858  O   HOH   109      23.833  10.228  18.799  1.00 17.80      5FD1 992
HETATM  859  O   HOH   110      23.718   2.638  17.488  1.00 21.35      5FD1 993
HETATM  860  O   HOH   111      24.294   7.313  21.939  1.00 17.58      5FD1 994
HETATM  861  O   HOH   112      14.989   6.894  29.987  1.00 17.56      5FD1 995
HETATM  862  O   HOH   113       7.607  19.238  15.348  1.00 12.13      5FD1 996
HETATM  863  O   HOH   114       4.295   7.430  19.644  1.00 24.30      5FD1 997
HETATM  864  O   HOH   115      13.502   0.405  25.731  1.00 28.71      5FD1 998
HETATM  865  O   HOH   116      10.782   5.495  20.595  1.00 12.41      5FD1 999
HETATM  866  O   HOH   117      15.291  13.191   8.742  1.00 15.97      5FD11000
HETATM  867  O   HOH   118      16.079  11.206   6.856  1.00 15.53      5FD11001
HETATM  868  O   HOH   119      15.355  18.308   3.980  1.00 29.83      5FD11002
HETATM  869  O   HOH   120      18.008  25.962   4.192  1.00 31.67      5FD11003
HETATM  870  O   HOH   121      22.442  18.045  18.022  1.00 15.60      5FD11004
HETATM  871  O   HOH   122      25.349  18.535  11.699  1.00 19.73      5FD11005
HETATM  872  O   HOH   123      19.923   5.212   6.305  1.00 19.66      5FD11006
HETATM  873  O   HOH   124       7.356   3.452   7.461  1.00 23.24      5FD11007
HETATM  874  O   HOH   125      -0.050  13.786  14.304  1.00 27.11      5FD11008
HETATM  875  O   HOH   126       2.644  18.428  20.716  1.00 26.80      5FD11009
HETATM  876  O   HOH   127       7.638  24.354  23.182  1.00 32.39      5FD11010
HETATM  877  O   HOH   128      18.395   4.523  34.275  1.00 23.04      5FD11011
HETATM  878  O   HOH   129      25.569  14.728  25.225  1.00 29.14      5FD11012
HETATM  879  O   HOH   130      16.654  -1.669  29.309  1.00 31.55      5FD11013
HETATM  880  O   HOH   131      22.634  -0.415  27.456  1.00 29.39      5FD11014
HETATM  881  O   HOH   132       7.891  11.419  26.708  1.00 27.12      5FD11015
HETATM  882  O   HOH   133      10.090  13.156  26.810  1.00 25.84      5FD11016
HETATM  883  O   HOH   134       7.869  21.643  16.648  1.00 24.91      5FD11017
HETATM  884  O   HOH   135       8.022  22.214   5.385  1.00 31.31      5FD11018
HETATM  885  O   HOH   136      21.387  19.208   5.668  1.00 28.17      5FD11019
HETATM  886  O   HOH   137       8.303   0.150   6.244  1.00 24.72      5FD11020
HETATM  887  O   HOH   138      15.115   1.837   8.789  1.00 25.42      5FD11021
CONECT   59   58  853                                                   5FD11022
CONECT  124  123  851                                                   5FD11023
CONECT  153  152  846                                                   5FD11024
CONECT  306  305  843                                                   5FD11025
CONECT  328  327  844                                                   5FD11026
CONECT  347  346  845                                                   5FD11027
CONECT  378  377  852                                                   5FD11028
CONECT  843  306  847  848  849                                         5FD11029
CONECT  844  328  847  848  850                                         5FD11030
CONECT  845  347  848  849  850                                         5FD11031
CONECT  846  153  847  849  850                                         5FD11032
CONECT  847  843  844  846                                              5FD11033
CONECT  848  843  844  845                                              5FD11034
CONECT  849  843  845  846                                              5FD11035
CONECT  850  844  845  846                                              5FD11036
CONECT  851  124  854  855  856                                         5FD11037
CONECT  852  378  854  855  857                                         5FD11038
CONECT  853   59  855  856  857                                         5FD11039
CONECT  854  851  852                                                   5FD11040
CONECT  855  851  852  853                                              5FD11041
CONECT  856  851  853                                                   5FD11042
CONECT  857  852  853                                                   5FD11043
MASTER      101    0    2    0    0    0    0    6  886    1   22    9  5FD11044
END                                                                     5FD11045
